# Supplementary material for: A decade of child pedestrian safety in England: a bayesian spatio-temporal analysis
Source: BMC Public Health. 2023 Feb 1;23:215. doi: 10.1186/s12889-023-15110-2 (PMC9889245; doi:10.1186/s12889-023-15110-2)
Supplement: Supplementary file 5 — Additional file 5. [file 12889_2023_15110_MOESM5_ESM.zip]

Archive with 7 entries (7 files):
- claimant_data.xlsx
- outcome.csv
- Pop_data.xlsx
- road_length.xls
- schools_data.xlsx
- vehicleregistration_data.xlsx
- walking_cycling_data.xlsx
