# Supplementary material for: A decade of child pedestrian safety in England: a bayesian spatio-temporal analysis
Source: BMC Public Health. 2023 Feb 1;23:215. doi: 10.1186/s12889-023-15110-2 (PMC9889245; doi:10.1186/s12889-023-15110-2)
Supplement: Supplementary file 5 — Additional file 5. [file 12889_2023_15110_MOESM5_ESM.zip › claimant_data.xlsx]

## Sheet: claimant prop
Claimant count by sex and age
ONS Crown Copyright Reserved [from Nomis on 16 February 2022]
gender	Total
age	All categories: Age 16+
measure	Claimants as a proportion of residents aged 16-64
local authority: district / unitary (as of April 2019)		December 2011	December 2012	December 2013	December 2014	December 2015	December 2016	December 2017	December 2018	December 2019	December 2020
Hartlepool	E06000001	7.6	8.1	6.8	4.4	4.5	4.7	6.6	6.9	5.7	8.4
Middlesbrough	E06000002	7.9	8.5	6.9	4.7	4.6	4.7	4.5	4.4	5.9	10
Redcar and Cleveland	E06000003	6.5	6.9	5.4	4.1	4.2	4	3.5	3.2	4.5	7.1
Stockton-on-Tees	E06000004	5.5	5.8	4.7	3.4	3.1	3.2	3.1	3.6	4.2	6.7
Darlington	E06000005	5.3	5.5	4.3	3	2.8	3.3	3.5	4	4.7	6.8
Halton	E06000006	5.2	5	4	2.6	2.7	2.7	3.5	4	3.9	6.7
Warrington	E06000007	3.4	3.4	2.8	1.9	1.7	1.5	2.1	2.4	2.5	5
Blackburn with Darwen	E06000008	4.5	4.6	3.6	2.5	2.6	2.6	3	4.1	4.7	8
Blackpool	E06000009	6.8	6.9	5.6	4.1	3.9	4.1	4.4	4.5	6.7	12
Kingston upon Hull, City of	E06000010	8.6	8.7	6.9	4.9	4	3.5	3.6	3.8	5.5	9.5
East Riding of Yorkshire	E06000011	3.5	3.3	2.6	1.8	1.5	1.5	1.5	1.8	2.2	4.3
North East Lincolnshire	E06000012	6.7	6.3	5.2	3.9	3.5	3.4	3.4	4.3	4.2	6.9
North Lincolnshire	E06000013	4.6	4.4	3.5	2.5	2.3	2.2	2.2	3.1	3.3	5.7
York	E06000014	2.5	2.1	1.6	0.9	0.7	0.7	1	1.2	1.2	3.4
Derby	E06000015	5	4.8	3.3	1.9	1.4	1.4	1.6	2.3	3.3	7.4
Leicester	E06000016	5.5	5.4	4.3	2.8	1.9	1.5	1.7	2.2	3.2	7.3
Rutland	E06000017	1.4	1.3	0.8	0.7	0.5	0.4	0.6	1	1.2	3.2
Nottingham	E06000018	6.4	6.2	5.2	3.8	3.1	2.9	3	2.8	4.2	7.4
Herefordshire, County of	E06000019	2.4	2.2	1.6	0.9	0.8	1	1	1.4	1.7	4
Telford and Wrekin	E06000020	4.1	4.1	3.1	1.8	1.3	1.5	1.7	1.7	2.9	6
Stoke-on-Trent	E06000021	5	4.9	3.9	2.2	1.8	1.9	2.3	3.1	4.2	7.8
Bath and North East Somerset	E06000022	2	1.9	1.5	1	0.9	1.2	1.6	1.7	1.7	3.9
Bristol, City of	E06000023	4.2	4	3	2	1.6	1.6	1.6	1.9	2.6	6.1
North Somerset	E06000024	2.6	2.7	1.9	1.2	1	1	1.3	1.8	2.1	4.5
South Gloucestershire	E06000025	2.1	2	1.4	1	0.8	0.9	0.8	0.9	1.4	3.6
Plymouth	E06000026	3.8	3.4	2.6	1.8	1.9	2.1	2	3.1	3.3	6
Torbay	E06000027	4.6	4.4	3.4	2.2	2	1.9	2.1	2.4	3.1	7.1
Swindon	E06000030	3.4	2.8	2.4	1.3	1.3	1.2	1.9	2.2	2.3	5.6
Peterborough	E06000031	4.4	4.8	3.4	1.8	1.2	1.2	1.4	2.7	3.4	7.5
Luton	E06000032	4.6	4	3.1	2.1	1.8	1.7	1.8	1.9	3.2	8.5
Southend-on-Sea	E06000033	4.9	4.6	3.6	2.2	1.9	2	2.3	3.4	3.6	7.9
Thurrock	E06000034	4	3.8	3.1	2.1	1.8	1.8	1.7	2.5	3	6.9
Medway	E06000035	4.1	3.8	3	2.1	2	1.9	1.8	2.3	3.1	6.7
Bracknell Forest	E06000036	2.2	2	1.4	0.9	0.7	0.7	0.7	1.1	1.5	4.3
West Berkshire	E06000037	1.7	1.6	1	0.7	0.5	0.6	0.6	1.2	1.5	3.9
Reading	E06000038	3.4	3.3	2.2	1.4	1.3	1.4	1.5	2.2	2.7	6.4
Slough	E06000039	3.5	3.6	2.9	1.7	1.3	1.4	1.3	1.9	2.8	8.5
Windsor and Maidenhead	E06000040	2	1.9	1.3	0.8	0.7	0.8	0.7	1	1.3	4.6
Wokingham	E06000041	1.4	1.3	0.9	0.5	0.5	0.6	0.5	0.8	1	3.3
Milton Keynes	E06000042	3.7	3.1	2.2	1.5	1.2	1.3	1.4	1.4	2.4	5.9
Brighton and Hove	E06000043	3.4	3.1	2.4	1.7	1.4	1.5	1.5	2.3	2.7	6.7
Portsmouth	E06000044	3.7	3.6	2.8	1.9	1.4	1.4	1.6	1.8	3	6.8
Southampton	E06000045	3.5	3.2	2.4	1.5	1.4	1.3	2.2	2.8	3.1	6.7
Isle of Wight	E06000046	4.5	4.5	3.8	2.4	2.1	2	1.9	2.2	3	6.5
County Durham	E06000047	4.5	4.9	3.6	2.3	2.1	2.4	2.6	3.7	3.9	6.1
Cheshire East	E06000049	2.5	2.3	1.9	1.1	1.1	1.1	1.3	1.7	2	4.5
Cheshire West and Chester	E06000050	3.3	3.1	2.2	1.3	1.3	1.4	1.6	2.3	2.5	5.1
Shropshire	E06000051	2.6	2.5	2	1.3	1	1	1.1	1.6	2	4.4
Cornwall	E06000052	3.1	3.1	2.2	1.4	1.4	1.5	1.3	2	2.4	5.4
Isles of Scilly	E06000053	0.4	0.9	0.7	0.7	0.5	0.5	0.4	0.6	0.9	3.5
Wiltshire	E06000054	2	1.9	1.4	0.9	0.8	0.8	1.1	1.5	1.7	3.9
Bedford	E06000055	4	3.9	3	2.1	2	1.8	2.5	3.1	3.2	6.4
Central Bedfordshire	E06000056	2.5	2.3	1.6	0.9	0.8	0.7	0.8	0.8	1.4	3.9
Northumberland	E06000057	4.1	4.4	3.4	2.5	2.2	2.4	2.5	2.5	3.4	5.7
Bournemouth, Christchurch and Poole	E06000058	2.5	2.4	2.1	1.3	1.2	1.3	1.3	2.1	2.5	6.1
Dorset	E06000059	1.8	1.7	1.3	0.9	0.8	0.8	0.9	1.5	1.7	4.3
Aylesbury Vale	E07000004	1.8	1.7	1.2	0.7	0.6	0.7	0.8	0.8	1.4	3.9
Chiltern	E07000005	1.6	1.6	1.2	0.7	0.5	0.7	0.7	0.8	1.3	4
South Bucks	E07000006	1.5	1.5	1.1	0.7	0.6	0.7	0.6	0.7	1.2	4.4
Wycombe	E07000007	2.3	2.3	1.7	1.2	1	1	1.1	1.3	1.9	5.6
Cambridge	E07000008	1.9	1.8	1.4	0.8	0.8	0.8	0.8	0.8	1.6	4.1
East Cambridgeshire	E07000009	2.1	2	1.5	0.8	0.6	0.5	0.6	0.8	1.2	3.3
Fenland	E07000010	3.6	3.5	2.4	1.2	1	0.9	1.1	1.6	2.6	5.8
Huntingdonshire	E07000011	2.2	2.1	1.4	0.7	0.6	0.6	0.7	0.8	1.4	3.8
South Cambridgeshire	E07000012	1.3	1.3	0.9	0.5	0.5	0.5	0.5	0.5	1	3.1
Allerdale	E07000026	3.2	3.2	2.6	2	1.8	1.8	2.6	2.8	2.7	4.6
Barrow-in-Furness	E07000027	4.4	4.1	3.4	3	2.8	2.7	2.5	2.3	3.1	5.1
Carlisle	E07000028	2.9	3	2	1.3	1.3	1.2	1.4	1.8	2.4	4.8
Copeland	E07000029	3.7	3.4	2.6	2.1	2.1	2.1	2.8	3	2.9	4.6
Eden	E07000030	1.3	1.2	1	0.7	0.6	0.7	0.8	1	1.4	3.4
South Lakeland	E07000031	1.5	1.4	0.9	0.7	0.6	0.5	0.6	0.6	1	3.1
Amber Valley	E07000032	3.3	2.9	1.8	1.3	1.1	1.2	1.2	1.8	2.3	4.3
Bolsover	E07000033	3.7	3	2.6	1.6	1.2	1.4	1.3	1.8	2.4	4.8
Chesterfield	E07000034	4.2	3.9	2.9	2.1	1.6	1.7	1.9	2.8	3.1	5.5
Derbyshire Dales	E07000035	1.8	1.5	1	0.6	0.5	0.6	0.6	0.8	1.2	3.1
Erewash	E07000036	4.2	3.8	2.7	1.8	1.5	1.6	2.2	2.8	2.9	5.1
High Peak	E07000037	3.1	3	2.1	1.4	1.1	1	1.1	1.4	2	4.5
North East Derbyshire	E07000038	3.2	2.9	2.2	1.5	1.1	1.2	1.2	1.7	2	4.3
South Derbyshire	E07000039	2.2	2.1	1.4	0.8	0.5	0.5	0.7	0.8	1.6	3.8
East Devon	E07000040	1.9	1.6	1.2	0.8	0.8	0.8	0.8	1	1.5	4
Exeter	E07000041	2.7	2.3	1.7	0.9	0.8	1	0.9	1	1.5	3.9
Mid Devon	E07000042	1.9	1.9	1.3	0.8	0.7	0.9	0.9	1.2	1.5	3.8
North Devon	E07000043	2.5	2.4	1.6	1	1	1	1	1.5	1.9	5.1
South Hams	E07000044	1.7	1.5	1.1	0.6	0.7	0.7	0.8	1.1	1.4	4.3
Teignbridge	E07000045	2.2	2	1.5	0.9	0.8	0.9	0.9	1	1.7	4.4
Torridge	E07000046	3	3	2.3	1.5	1.4	1.3	1.2	1.8	2.2	4.9
West Devon	E07000047	2	1.8	1.2	0.6	0.6	0.8	0.8	1.1	1.5	4.2
Eastbourne	E07000061	3.7	3.6	3	2.2	1.8	1.7	1.9	3.1	3.6	7.5
Hastings	E07000062	5.8	5.7	4.4	3.1	2.6	2.5	4.1	4.7	4.6	9
Lewes	E07000063	2.4	2.3	1.8	1.4	1.1	1.1	1.2	1.4	2.3	5.5
Rother	E07000064	2.9	2.9	2.2	1.5	1.2	1.2	1.9	2.4	2.6	5.6
Wealden	E07000065	1.5	1.4	1.1	0.7	0.7	0.6	0.6	1	1.4	4.1
Basildon	E07000066	3.9	4	3.2	1.9	1.7	1.7	1.6	2.6	3	6.8
Braintree	E07000067	2.7	2.7	2	1.3	1.1	1.1	1.1	1.7	2.1	5.1
Brentwood	E07000068	2.1	1.9	1.4	0.9	0.7	0.8	0.8	1.4	1.6	4.9
Castle Point	E07000069	3	2.9	2.1	1.4	1.3	1.2	0.9	1.4	1.8	5.3
Chelmsford	E07000070	2.6	2.4	1.8	1.3	1	1.1	1	1.1	1.8	4.6
Colchester	E07000071	2.9	2.7	2.1	1.2	1.2	1.1	1.1	1.5	2	4.8
Epping Forest	E07000072	2.9	2.7	2.2	1.3	1.2	1.2	1.2	1.1	1.8	5.9
Harlow	E07000073	4.7	4.4	3.7	2.2	1.8	1.8	2.1	3.3	3.5	8
Maldon	E07000074	2.4	2.3	1.8	1	0.9	0.8	0.9	0.9	1.6	4.7
Rochford	E07000075	2.2	2.2	1.6	1	0.9	0.8	0.8	1.1	1.5	4.4
Tendring	E07000076	4.8	4.5	3.8	2.8	2.8	2.8	2.7	3.5	4.2	8
Uttlesford	E07000077	1.6	1.5	1	0.7	0.4	0.5	0.5	0.8	1.1	3.8
Cheltenham	E07000078	3	3.1	2.2	1.2	1	1	0.9	1.6	2	5.1
Cotswold	E07000079	1.4	1.4	1.1	0.6	0.6	0.6	0.6	1.1	1.3	3.6
Forest of Dean	E07000080	2.6	2.5	2	1.2	1.3	1.1	1.1	1.9	2.2	4.5
Gloucester	E07000081	3.7	3.8	3	2	1.5	1.6	1.4	2.3	2.8	5.8
Stroud	E07000082	1.9	2.1	1.5	0.8	0.7	0.7	0.8	1.1	1.5	3.7
Tewkesbury	E07000083	2.1	2	1.7	1.1	0.9	0.9	0.8	1.3	1.6	3.7
Basingstoke and Deane	E07000084	2	1.9	1.3	0.7	0.7	0.7	0.9	1.2	1.6	4.2
East Hampshire	E07000085	1.4	1.5	1.1	0.6	0.6	0.6	0.6	0.6	1.1	3.6
Eastleigh	E07000086	2.1	1.7	1.2	0.8	0.6	0.6	0.9	1.2	1.4	3.7
Fareham	E07000087	1.7	1.6	1.1	0.7	0.6	0.6	0.7	0.7	1.1	3.5
Gosport	E07000088	3.1	3	2.1	1.4	1.1	1	1.3	1.3	2.2	5.3
Hart	E07000089	1.2	1.1	0.8	0.5	0.4	0.4	0.5	0.4	0.8	3.1
Havant	E07000090	3.4	3.3	2.6	1.8	1.5	1.4	1.5	1.6	2.5	6
New Forest	E07000091	1.8	1.8	1.3	0.8	0.7	0.6	0.8	1	1.4	4
Rushmoor	E07000092	2.5	2.4	1.6	0.9	0.9	0.8	0.8	0.9	1.6	4.9
Test Valley	E07000093	1.6	1.5	1.1	0.6	0.6	0.6	0.7	1	1.3	3.4
Winchester	E07000094	1.2	1.2	0.9	0.5	0.5	0.5	0.6	0.8	1.2	3.5
Broxbourne	E07000095	3.4	3.2	2.3	1.5	1.2	1.2	1.2	1.9	2.3	6.5
Dacorum	E07000096	2.5	2.1	1.7	1.3	1	1.1	1.1	1	1.7	5
Hertsmere	E07000098	2.4	2.3	1.8	1.3	1.2	1.2	1.2	1.4	2	5.7
North Hertfordshire	E07000099	2.3	2.4	1.8	1.2	1.1	1.1	1.1	1.1	1.6	4.4
Three Rivers	E07000102	2.1	1.8	1.3	0.9	0.8	0.9	0.9	1.4	1.6	4.6
Watford	E07000103	2.9	2.8	2	1.4	1.3	1.2	1.3	2.2	2.5	6.8
Ashford	E07000105	2.6	2.6	2	1.3	1.3	1.5	1.7	2.2	2.7	5.9
Canterbury	E07000106	2.5	2.3	1.8	1.1	1	1.3	1.3	1.8	2.2	4.9
Dartford	E07000107	3	2.7	2	1.2	1	1.1	1.1	1.3	2.1	5.4
Dover	E07000108	3.8	3.9	3.1	2.2	1.8	2	2.8	3.4	3.5	6.6
Gravesham	E07000109	4.2	3.8	2.9	2	1.9	1.9	2	2.5	3.4	7.3
Maidstone	E07000110	2.5	2.4	1.8	1.2	1.1	1.2	1.2	1.1	2	5
Sevenoaks	E07000111	1.8	1.7	1.2	0.8	0.7	0.7	0.7	0.8	1.3	4.1
Folkestone and Hythe	E07000112	4.2	4.2	3.3	2.4	2	2.1	2.2	2.8	3.6	7.3
Swale	E07000113	4	3.9	3.2	2	2	2.2	2.2	3	3.5	6.5
Thanet	E07000114	6	6	5.2	3.5	2.9	3.3	4	5.1	5.3	10.2
Tonbridge and Malling	E07000115	2	1.9	1.4	1	0.9	0.9	1	0.8	1.5	4.1
Tunbridge Wells	E07000116	1.6	1.3	0.9	0.7	0.6	0.7	0.9	0.8	1.5	4.4
Burnley	E07000117	4.8	4.8	3.8	2.6	2.6	3	4.3	5	5.2	8.8
Chorley	E07000118	2.6	2.4	1.9	1.2	1.3	1.5	1.5	1.8	2.2	4.3
Fylde	E07000119	2.2	2.3	2.1	1.3	1.3	1.3	1.4	1.4	2.2	5.4
Hyndburn	E07000120	3.7	3.8	2.8	1.9	2.2	2.3	2.7	3.7	4.4	7.8
Lancaster	E07000121	3.2	3	2.6	1.9	1.8	2.1	2.7	2.8	3	5.2
Pendle	E07000122	3.8	3.6	2.7	1.8	2	1.9	2	2.1	3.5	7.2
Preston	E07000123	3.7	3.4	2.8	2	1.9	2	2.3	2.7	3.6	6.6
Ribble Valley	E07000124	1.5	1.4	1	0.7	0.7	0.6	0.8	0.8	1.2	3.1
Rossendale	E07000125	3.7	3.5	2.4	1.9	2	1.9	2.1	2.2	3.1	6.5
South Ribble	E07000126	2.1	2.1	1.6	1.1	1.1	1.2	1.3	1.5	1.9	4.1
West Lancashire	E07000127	3.3	3.3	2.5	1.4	1.9	1.8	1.7	2.3	2.4	5.2
Wyre	E07000128	2.6	2.6	2.1	1.5	1.4	1.6	1.6	1.6	2.7	5.8
Blaby	E07000129	2	2	1.4	0.9	0.7	0.6	0.7	1	1.3	3.7
Charnwood	E07000130	2.3	2.1	1.4	0.9	0.7	0.7	0.8	1.1	1.5	3.7
Harborough	E07000131	1.6	1.3	0.8	0.5	0.5	0.5	0.8	1	1.2	3.3
Hinckley and Bosworth	E07000132	2.5	2.3	1.8	1	1	0.9	1.3	1.7	2	4.3
Melton	E07000133	2.1	2.1	1.4	0.9	1	0.9	1.7	2.1	1.9	4.1
North West Leicestershire	E07000134	2.7	2.8	2	1.2	0.9	0.7	0.8	1.2	1.6	3.9
Oadby and Wigston	E07000135	2.7	2.6	2.2	1.3	0.9	0.8	0.7	1.1	1.5	4.5
Boston	E07000136	3.3	3	2.4	1.8	1.5	1.4	1.5	1.9	2.7	6.3
East Lindsey	E07000137	4.2	4.2	3.7	2.8	2.2	2.2	2.5	3	3.8	6.5
Lincoln	E07000138	4.8	4.9	4.1	2.8	2.3	2.2	2.3	3.2	3.6	6.3
North Kesteven	E07000139	2.1	1.9	1.6	1	0.9	0.9	0.9	1.1	1.7	3.6
South Holland	E07000140	2.8	2.6	2.1	1.3	1.1	1.1	1.2	1.4	2.1	5.2
South Kesteven	E07000141	2.5	2.4	2	1.3	1.2	1.2	1.4	2.1	2.4	4.8
West Lindsey	E07000142	3.8	3.7	3.3	2.5	2.2	1.9	1.9	2.3	2.9	5
Breckland	E07000143	2.8	2.7	2.1	1.2	1	1	1	1.3	1.9	4.3
Broadland	E07000144	1.9	1.8	1.4	0.8	0.6	0.7	0.6	0.8	1.3	3.6
Great Yarmouth	E07000145	6.6	6.7	5.4	3.5	3.1	4	5	5.2	5.1	8.1
King's Lynn and West Norfolk	E07000146	3.2	3.2	2.7	1.4	0.9	0.9	1	1.1	2.3	5
North Norfolk	E07000147	2.7	2.6	2	1.2	0.9	0.9	0.9	0.9	1.7	4.3
Norwich	E07000148	4.9	4.7	3.5	2.2	1.6	1.6	1.6	1.9	3.2	6.4
South Norfolk	E07000149	2.1	2	1.5	0.9	0.7	0.7	0.8	1	1.5	3.6
Corby	E07000150	4.2	4.8	3	1.7	1.8	1.4	2.3	2.9	3.2	6.2
Daventry	E07000151	2.1	2.3	1.6	0.8	0.9	1.1	1.6	1.7	2	4.2
East Northamptonshire	E07000152	2.5	2.6	1.8	1	1	0.9	0.9	1.2	1.5	3.9
Kettering	E07000153	3.5	3.7	2.7	1.7	1.7	1.5	1.7	1.8	2.7	5.4
Northampton	E07000154	3.8	3.9	2.9	2	1.7	1.7	1.8	1.8	2.8	6.9
South Northamptonshire	E07000155	1.4	1.2	0.9	0.5	0.5	0.5	0.5	0.6	0.9	3.1
Wellingborough	E07000156	4.3	4.3	3.1	2	1.7	1.6	1.7	1.8	2.7	6.2
Craven	E07000163	2.2	2	1.5	1	0.7	0.9	1.3	1.3	1.3	3.3
Hambleton	E07000164	1.9	1.7	1.2	0.8	0.8	0.9	1.3	1.4	1.4	3.2
Harrogate	E07000165	2.1	1.6	1	0.7	0.5	0.9	1.4	1.4	1.5	3.7
Richmondshire	E07000166	1.8	1.7	1.2	0.5	0.6	0.8	1.3	1.4	1.3	2.9
Ryedale	E07000167	2.2	2.2	1.7	1	0.9	1.1	1.6	1.5	1.6	3.5
Scarborough	E07000168	4.7	4.8	3.7	2.4	2	1.9	1.8	2.4	2.7	5.9
Selby	E07000169	2.9	2.4	2	1.4	1.2	1.2	1.2	1.4	1.6	3.8
Ashfield	E07000170	4.2	4	3.1	2.2	1.9	1.8	1.9	1.9	3	5.6
Bassetlaw	E07000171	3.4	3.2	2.7	1.9	1.6	1.6	1.6	2.3	2.6	4.9
Broxtowe	E07000172	3.4	3.1	2.2	1.4	1.2	1.3	1.5	1.5	2.1	4.3
Gedling	E07000173	3.6	3.4	2.4	1.8	1.4	1.4	1.5	1.6	2.4	4.8
Mansfield	E07000174	4.1	4.2	3.5	2.4	2	1.8	2	2.1	3.2	5.9
Newark and Sherwood	E07000175	2.5	2.7	2.1	1.4	1.2	1.2	1.3	1.5	2.2	4.6
Rushcliffe	E07000176	2.2	1.9	1.4	1	0.8	0.8	0.9	0.8	1.4	3.1
Cherwell	E07000177	1.7	1.4	0.9	0.6	0.5	0.5	0.6	1.1	1.4	4
Oxford	E07000178	2.5	2.2	1.6	0.9	0.8	0.9	1	1.6	1.9	4.4
South Oxfordshire	E07000179	1.4	1.2	0.8	0.5	0.4	0.5	0.5	1	1.2	3.4
Vale of White Horse	E07000180	1.5	1.3	1	0.6	0.5	0.5	0.7	1.1	1.3	3.2
West Oxfordshire	E07000181	1.4	1.3	1	0.7	0.6	0.5	0.6	1	1.3	3.5
Mendip	E07000187	2.2	1.8	1.4	0.9	0.9	1.2	2	2.3	2.4	5.2
Sedgemoor	E07000188	3.1	2.8	2.6	1.6	1.5	1.9	2.5	2.7	2.8	5
South Somerset	E07000189	1.7	1.7	1.3	0.7	0.8	0.9	1.4	1.8	1.9	4.4
Cannock Chase	E07000192	3.5	3.4	2.3	1.2	1.1	1.1	1.2	1.3	2.4	5.3
East Staffordshire	E07000193	2.6	2.3	1.6	1	0.7	0.8	0.9	1	2.1	5
Lichfield	E07000194	2.4	2	1.3	0.7	0.6	0.6	0.7	1.4	1.9	4.4
Newcastle-under-Lyme	E07000195	3	2.7	2.2	1.1	1.1	1.1	1.2	1.3	2.3	4.6
South Staffordshire	E07000196	2.6	2.4	1.8	1.2	1	1	1.2	1.4	1.9	4.4
Stafford	E07000197	2.2	2.1	1.5	0.8	0.7	0.7	0.9	1	1.8	4.1
Staffordshire Moorlands	E07000198	2.2	2.1	1.5	0.8	0.7	0.8	0.9	1.1	1.6	3.7
Tamworth	E07000199	3.5	2.9	1.7	0.6	0.8	0.9	1.1	2.2	2.9	6.1
Babergh	E07000200	2.4	2.4	1.7	0.9	0.8	0.8	0.8	1.5	1.8	4.6
Ipswich	E07000202	4.8	4.4	3.5	2.3	1.8	1.9	1.9	2.8	3.6	7.3
Mid Suffolk	E07000203	2	1.9	1.4	0.9	0.7	0.7	0.8	1.1	1.5	3.6
Elmbridge	E07000207	1.4	1.3	0.9	0.5	0.4	0.5	0.6	0.6	1.2	4
Epsom and Ewell	E07000208	1.7	1.6	1.1	0.6	0.5	0.7	0.7	0.8	1.1	3.7
Guildford	E07000209	1.7	1.6	1	0.7	0.5	0.6	0.5	0.5	1	3.2
Mole Valley	E07000210	1.3	1.3	0.9	0.6	0.5	0.5	0.5	0.5	1	3.6
Reigate and Banstead	E07000211	1.8	1.7	1.3	0.8	0.7	0.7	0.8	0.8	1.2	4.2
Runnymede	E07000212	1.6	1.4	1	0.6	0.5	0.6	0.6	0.6	1.2	4.2
Spelthorne	E07000213	2.2	1.9	1.3	0.9	0.7	0.9	0.9	0.8	1.5	5.7
Surrey Heath	E07000214	1.7	1.6	1.2	0.6	0.4	0.6	0.6	0.5	1	4
Tandridge	E07000215	1.7	1.7	1.2	0.8	0.6	0.7	0.9	1	1.4	4.3
Waverley	E07000216	1.4	1.3	0.8	0.6	0.5	0.5	0.5	0.5	0.9	3.2
Woking	E07000217	1.7	1.6	1.2	0.7	0.5	0.6	0.7	0.6	1.1	4.4
North Warwickshire	E07000218	2.5	2.3	1.6	0.9	0.9	1	1	1.4	2	5
Nuneaton and Bedworth	E07000219	3.6	3.5	3.1	2	1.7	1.7	1.8	2.8	3.4	6.4
Rugby	E07000220	2.1	2	1.6	1.1	0.9	1.3	1.9	2	2.3	4.4
Stratford-on-Avon	E07000221	1.5	1.2	0.8	0.5	0.4	0.4	0.8	1.1	1.3	3.8
Warwick	E07000222	2.1	1.8	1.3	0.7	0.6	0.6	0.7	0.9	1.6	3.8
Adur	E07000223	2.7	2.6	1.8	1.2	1.1	1.2	1.3	1.8	2.1	5.9
Arun	E07000224	2.8	2.6	1.8	1.3	1	1.1	1.3	1.7	2.3	5.6
Chichester	E07000225	2.1	2.1	1.5	1.1	0.8	0.9	1	1.2	1.9	4.8
Crawley	E07000226	3	2.6	2	1.3	1.2	1.3	1.2	1.8	2.6	8.3
Horsham	E07000227	1.7	1.5	1.1	0.7	0.6	0.6	0.7	1	1.3	3.9
Mid Sussex	E07000228	1.2	1.1	0.8	0.5	0.4	0.5	0.5	0.7	1	3.5
Worthing	E07000229	2.8	2.8	1.9	1.3	1	1.2	1.3	1.7	2.3	5.7
Bromsgrove	E07000234	2.2	2.1	1.6	1	0.9	1	1.1	1.5	1.9	4.5
Malvern Hills	E07000235	2.3	2.1	1.6	1.1	0.9	1	1.1	1.2	1.9	4.7
Redditch	E07000236	3.7	3.2	2.5	1.5	1.5	1.5	1.6	2.7	2.8	6
Worcester	E07000237	3.6	3.2	2.6	1.8	1.3	1.5	1.5	1.7	2.6	5.6
Wychavon	E07000238	2.4	2.3	1.5	1	0.8	0.9	1	1	1.7	4.3
Wyre Forest	E07000239	3.7	3.7	2.9	1.6	1.2	1.3	1.5	1.6	2.6	6
St Albans	E07000240	1.8	1.6	1.2	0.8	0.6	0.8	0.9	1.3	1.6	3.8
Welwyn Hatfield	E07000241	2.5	2.2	1.8	1.2	1.1	1	1.1	1.6	1.9	4.4
East Hertfordshire	E07000242	1.9	1.8	1.3	0.8	0.7	0.7	0.7	0.7	1.2	3.9
Stevenage	E07000243	3.9	3.9	3	2	1.5	1.5	1.6	1.6	2.3	5.7
East Suffolk	E07000244	3.2	3	2.2	1.3	1.3	1.7	2	2.2	2.6	5
West Suffolk	E07000245	2.3	2.3	1.6	1	0.8	0.9	1	1.4	1.8	4.2
Somerset West and Taunton	E07000246	2.3	2.3	1.8	1.1	1	1.1	1.9	2.1	2.2	4.5
Bolton	E08000001	4.7	4.7	4.1	2.9	2.8	2.9	3.1	3.1	4.4	8.4
Bury	E08000002	3.9	4	3.2	2.2	2.3	2.3	2.4	2.8	3.4	6.8
Manchester	E08000003	5.4	5.5	4.4	2.8	2.7	2.5	2.4	3.6	4.2	8.8
Oldham	E08000004	5.3	5.4	4	2.6	2.7	2.7	3.6	4.2	4.7	9.2
Rochdale	E08000005	5.5	5.2	3.8	2.2	2.5	2.7	2.7	3.6	4.2	8.3
Salford	E08000006	5.2	5.2	4.1	2.5	2.6	2.6	2.5	3	3.9	8.1
Stockport	E08000007	3.4	3.2	2.7	1.9	1.9	1.8	1.8	1.8	2.8	5.9
Tameside	E08000008	4.9	4.9	3.8	2.5	2.6	2.6	2.6	3.6	3.9	7.8
Trafford	E08000009	3.2	3.1	2.4	1.5	1.6	1.5	1.7	2.2	2.3	5.3
Wigan	E08000010	4.4	4.6	3.7	2.4	2.4	2.5	2.5	3.3	3.6	6.5
Knowsley	E08000011	6.7	6.3	4.9	3.4	3.3	3.1	3.2	4	4.5	8.4
Liverpool	E08000012	6.5	6.2	5.2	3.6	3.3	3.2	3.3	3.3	4.6	8.6
St. Helens	E08000013	4.9	4.9	4	3	2.9	2.7	2.6	3.4	3.8	6.7
Sefton	E08000014	5.1	5	3.9	2.7	2.6	2.4	2.7	3.6	3.8	7
Wirral	E08000015	4.4	4	3.2	2.4	2.1	2	2.1	3.3	3.5	6.3
Barnsley	E08000016	4.7	5	3.8	2.5	2.2	2.1	2.7	3.2	3.2	6
Doncaster	E08000017	5.1	5.2	4.2	3.1	2.6	2.5	2.4	3.4	3.6	7.2
Rotherham	E08000018	5.1	5.3	4.4	3.1	2.6	2.6	2.5	3	3.5	7.1
Sheffield	E08000019	4.8	4.6	3.8	2.8	2.4	2.3	2.3	2	2.8	6
Newcastle upon Tyne	E08000021	5	5	4.1	2.8	2.5	2.7	3.7	4.2	4.3	7.3
North Tyneside	E08000022	4.8	4.8	3.6	2.6	2.3	2.5	2.5	3.3	3.6	6.2
South Tyneside	E08000023	7.1	7.6	6	4.4	4.2	4.4	4.4	5.4	5.9	8.8
Sunderland	E08000024	5.6	5.6	4.3	3.1	2.8	3.2	3.1	4.1	4.9	7.7
Birmingham	E08000025	7.4	6.9	5.9	4.3	3.9	4.1	4.2	5.4	6.5	11.1
Coventry	E08000026	4.9	4.5	3.6	2.1	1.7	1.7	1.6	2	3	6.4
Dudley	E08000027	5.1	5.2	4.1	3	2.7	2.9	3.3	3.9	4.2	7.3
Sandwell	E08000028	6.9	6.8	5.5	3.8	3.2	3.5	3.4	3.4	4.9	9.5
Solihull	E08000029	3.7	3.3	2.5	1.7	1.5	1.7	1.9	2.4	2.8	5.8
Walsall	E08000030	6.2	6	4.8	3	2.5	2.8	2.8	3.3	4.6	8.4
Wolverhampton	E08000031	7.4	7.5	6.4	4.4	3.7	4	4	5.2	6	10.2
Bradford	E08000032	5.6	5.9	5.2	3.7	2.7	2.7	2.6	3.6	4.8	9.3
Calderdale	E08000033	5	5	3.9	2.5	1.9	2	2.8	3.4	3.6	6.8
Kirklees	E08000034	4.6	4.7	3.7	2.5	2	2	2.1	3.2	3.5	6.6
Leeds	E08000035	4.8	4.8	3.9	2.9	2.2	2.1	2.1	2.3	3.3	6.7
Wakefield	E08000036	4.2	4.4	3.3	2.2	1.7	1.8	1.8	1.8	3	5.8
Gateshead	E08000037	4.9	5.1	3.9	2.9	2.4	2.7	2.9	4.1	4.3	7.3
City of London	E09000001	1.9	2.4	2.1	1.7	1.1	1.1	1.3	1.1	1.2	3.5
Barking and Dagenham	E09000002	6.3	5.9	4.2	2.9	2.4	2.4	2.3	3.2	4	10.6
Barnet	E09000003	3	2.8	2.2	1.6	1.5	1.4	1.4	1.8	2.5	7.3
Bexley	E09000004	3.2	3	2.2	1.5	1.2	1.3	1.4	1.3	2.1	5.7
Brent	E09000005	4.4	4.5	3.6	2.7	2.5	2.3	2.2	2.2	3.3	10.6
Bromley	E09000006	3.1	2.8	2	1.3	1	1.1	1.1	1.4	2	5.5
Camden	E09000007	3.5	3.1	2.3	1.7	1.5	1.5	1.5	1.6	2.2	5.7
Croydon	E09000008	4.5	4.1	3	2	1.9	2.6	3.5	3.8	4.2	9.2
Ealing	E09000009	3.9	3.6	3.1	2.2	2.1	2.1	2.2	2.8	3.5	9.9
Enfield	E09000010	5.2	4.9	3.7	2.5	2.1	2.1	2.1	2.7	3.4	9.1
Greenwich	E09000011	4.6	4.5	3.3	2.4	2.1	2	2.1	2	3.1	8.2
Hackney	E09000012	6.2	5.4	4.2	3	2.4	2.4	2.4	2.7	3.7	9.4
Hammersmith and Fulham	E09000013	3.7	3.5	3	2.4	2.2	2.4	3.1	3.3	3.5	8.3
Haringey	E09000014	5.8	5.3	4.2	3	2.4	2.4	2.4	2.5	3.6	11.3
Harrow	E09000015	2.6	2.3	1.8	1.4	1.1	1.2	1.1	1.4	2.1	7.1
Havering	E09000016	3.6	3.5	2.5	1.7	1.5	1.6	1.5	2	2.5	6.5
Hillingdon	E09000017	2.8	2.6	2.1	1.4	1.3	1.3	1.3	1.3	2.2	7.2
Hounslow	E09000018	3	2.8	2.2	1.7	1.6	2.2	2.7	3.1	3.5	9.5
Islington	E09000019	4.6	4.2	3.3	2.4	1.9	2.1	2.1	2.6	3.1	7.3
Kensington and Chelsea	E09000020	2.9	2.6	2.1	1.6	1.4	1.5	1.7	1.8	2.2	6
Kingston upon Thames	E09000021	1.9	1.8	1.4	1.1	0.9	1	1.1	1.4	1.8	5.1
Lambeth	E09000022	5.4	5	4	2.8	2.4	2.3	2.4	3.1	3.6	9.1
Lewisham	E09000023	5.5	5.1	3.9	2.9	2.4	2.3	2.5	2.9	3.8	9.5
Merton	E09000024	2.9	2.7	2.2	1.7	1.4	1.6	1.7	2.2	2.6	7.2
Newham	E09000025	5.3	4.9	3.6	2.5	1.8	1.9	1.9	2.2	3.1	10.6
Redbridge	E09000026	3.9	3.5	2.5	1.7	1.4	1.4	1.2	1.6	2.5	8
Richmond upon Thames	E09000027	1.6	1.6	1.3	1	1	1.1	1.2	1.4	1.6	4.8
Southwark	E09000028	5.2	4.8	3.8	2.8	2.2	2.4	3.1	3.5	3.6	8.7
Sutton	E09000029	2.8	2.7	2	1.3	1.2	1.7	2.1	2.4	2.4	5.6
Tower Hamlets	E09000030	5.9	5.5	3.9	2.6	2.3	2.1	2.7	3	3.3	8.7
Waltham Forest	E09000031	5.6	5.3	4	2.8	2.2	2.2	2.1	2.5	3.3	10.2
Wandsworth	E09000032	2.9	2.7	2.2	1.6	1.4	1.3	1.4	1.6	2	6
Westminster	E09000033	3.3	2.9	2.2	1.6	1.4	1.4	1.4	1.7	2.1	5.6
