# Supplementary material for: A decade of child pedestrian safety in England: a bayesian spatio-temporal analysis
Source: BMC Public Health. 2023 Feb 1;23:215. doi: 10.1186/s12889-023-15110-2 (PMC9889245; doi:10.1186/s12889-023-15110-2)
Supplement: Supplementary file 5 — Additional file 5. [file 12889_2023_15110_MOESM5_ESM.zip › outcome.csv]

	value.Y2011	value.Y2012	value.Y2013	value.Y2014	value.Y2015	value.Y2016	value.Y2017	value.Y2018	value.Y2019	value.Y2020
1	11	13	11	9	6	9	10	8	10	4
2	24	35	25	14	21	12	23	15	20	12
3	15	19	8	9	9	11	8	12	10	9
4	23	17	26	18	19	16	13	10	19	13
5	14	10	12	10	5	13	6	12	11	6
6	22	15	13	12	15	12	13	13	15	14
7	30	20	19	18	20	24	17	15	6	6
8	43	43	59	43	36	43	28	22	28	26
9	34	26	35	27	24	28	29	24	26	13
10	47	47	42	43	56	34	38	56	51	22
11	21	26	20	23	18	23	25	23	9	12
12	34	30	26	29	29	25	23	18	24	17
13	14	16	17	17	17	12	16	18	21	12
14	15	14	18	11	22	15	13	11	9	7
15	45	42	25	39	29	39	35	28	34	24
16	60	77	57	68	67	57	29	49	42	28
17	1	0	1	1	1	1	0	0	1	0
18	53	46	46	42	62	56	42	26	37	21
19	14	12	8	6	8	5	7	10	4	3
20	28	17	13	12	4	11	12	6	11	6
21	50	41	46	30	33	45	38	22	29	18
22	15	13	13	11	16	15	9	2	6	5
23	51	43	46	50	57	51	34	36	39	21
24	23	19	12	15	14	10	14	10	7	4
25	17	23	18	14	14	8	12	16	8	10
26	42	37	31	29	25	26	27	26	26	19
27	23	25	31	19	11	17	5	16	13	11
28	19	22	25	11	16	16	16	16	14	11
29	26	23	19	19	14	22	25	12	19	10
30	44	45	40	30	30	28	38	21	29	26
31	38	29	13	19	14	16	15	12	19	10
32	16	18	10	8	13	16	14	14	8	8
33	55	47	30	41	38	37	35	40	35	29
34	9	6	1	5	9	3	5	3	3	5
35	7	9	8	5	6	10	10	9	7	5
36	24	21	13	13	16	11	13	12	19	8
37	18	22	19	20	23	20	20	17	10	6
38	9	10	7	8	8	7	5	12	6	4
39	6	6	3	7	9	7	8	6	9	4
40	16	19	25	20	17	18	19	13	16	7
41	42	27	25	24	32	33	24	24	20	21
42	40	41	31	30	27	25	24	17	25	10
43	42	36	31	33	34	29	30	26	29	16
44	16	17	15	16	13	8	11	9	7	4
45	72	61	58	55	46	60	39	39	35	31
46	34	23	24	29	27	24	26	17	19	11
47	20	26	22	31	25	19	20	18	20	5
48	17	25	17	17	14	10	18	20	12	6
49	44	45	38	28	28	30	33	29	35	19
50	36	26	29	20	28	21	22	24	20	15
51	12	17	11	16	10	4	18	25	21	7
52	25	21	16	14	17	15	14	13	16	7
53	25	28	36	23	25	23	28	22	18	13
54	38	27	29	28	31	17	18	22	13	18
55	31	32	16	22	21	16	19	14	12	11
56	16	14	9	18	4	14	9	10	10	9
57	6	7	4	4	3	7	4	6	10	1
58	7	8	6	1	3	7	2	4	2	1
59	15	7	10	10	18	8	16	6	14	8
60	6	5	3	1	7	6	5	3	8	6
61	4	3	2	2	2	3	3	3	3	1
62	12	6	6	11	1	6	8	10	4	8
63	9	15	8	10	10	10	10	10	4	1
64	4	7	7	3	5	5	4	8	6	5
65	9	12	10	11	9	9	7	10	5	9
66	11	13	12	10	13	11	12	9	7	4
67	11	14	17	9	5	15	15	13	14	9
68	11	10	8	11	6	7	6	6	5	4
69	5	0	1	4	4	1	3	5	2	0
70	4	8	7	8	5	7	8	1	7	5
71	10	8	10	11	8	6	6	5	14	4
72	1	8	3	10	4	6	9	7	8	7
73	10	10	13	11	7	9	5	4	5	3
74	4	4	5	2	5	1	2	5	6	0
75	9	14	11	13	11	14	10	8	8	3
76	13	11	5	9	7	6	6	5	5	4
77	7	3	6	5	4	0	3	1	4	3
78	16	4	2	8	6	6	9	9	3	7
79	8	13	6	10	2	3	8	9	6	2
80	11	5	11	8	8	6	7	3	6	3
81	6	9	6	5	10	5	6	6	2	3
82	5	8	9	10	9	7	4	12	9	4
83	8	4	6	4	2	5	4	2	3	2
84	7	6	11	14	6	9	3	12	4	8
85	3	3	8	3	4	6	1	2	0	2
86	2	2	2	1	1	3	5	1	2	1
87	15	16	5	17	10	12	10	8	12	5
88	15	16	14	16	18	11	19	11	14	11
89	6	10	8	6	12	5	6	10	8	5
90	6	8	3	5	9	5	5	8	4	3
91	16	9	8	7	20	13	13	11	8	1
92	22	30	13	14	16	19	14	11	16	13
93	9	11	10	4	11	8	8	2	6	12
94	4	3	2	4	6	4	2	0	6	2
95	7	5	9	6	11	9	4	6	4	3
96	15	12	4	11	6	9	10	2	4	8
97	15	15	5	7	10	12	10	16	10	10
98	15	2	9	10	10	7	11	7	10	4
99	9	10	12	8	9	7	4	3	4	4
100	4	5	3	1	3	2	2	3	2	2
101	4	12	5	5	6	8	6	2	5	3
102	10	14	15	9	9	7	13	9	15	5
103	3	2	11	3	5	2	5	1	5	1
104	14	11	7	6	8	5	9	7	3	7
105	5	5	2	2	3	4	4	3	4	1
106	2	4	2	3	6	4	2	3	2	4
107	10	13	8	13	11	12	8	8	10	4
108	7	3	10	3	1	3	3	3	4	1
109	6	7	6	2	4	5	1	3	3	1
110	13	10	7	10	14	9	9	6	8	3
111	11	2	9	8	6	2	6	7	8	1
112	15	12	11	6	10	7	12	10	7	0
113	13	8	7	6	8	4	8	2	9	4
114	6	8	9	8	9	4	4	4	6	3
115	2	2	1	10	5	6	8	4	8	4
116	15	8	13	10	9	9	10	6	13	7
117	18	14	11	5	8	9	9	10	7	7
118	11	9	5	9	9	3	5	3	7	4
119	6	9	1	7	5	7	6	3	3	7
120	3	4	5	7	8	3	7	4	3	3
121	9	12	10	9	11	7	5	5	6	0
122	16	9	14	8	13	9	13	11	6	5
123	8	10	10	8	13	10	9	6	15	2
124	8	10	10	10	10	8	8	5	2	6
125	5	3	4	11	4	10	4	3	8	2
126	9	12	9	13	11	18	12	9	7	8
127	10	14	13	13	13	6	1	14	9	1
128	24	15	10	20	9	15	18	12	11	9
129	18	10	12	12	21	13	15	9	11	12
130	19	22	15	9	10	22	9	9	8	13
131	24	17	20	11	16	10	9	11	7	9
132	29	18	10	24	9	18	11	9	13	8
133	8	4	4	6	9	5	11	4	11	6
134	9	14	4	11	14	10	12	11	10	7
135	22	13	17	24	22	25	20	11	19	11
136	30	30	27	31	34	25	15	25	17	7
137	7	7	9	15	13	14	7	2	11	4
138	11	12	13	16	8	8	7	7	5	7
139	21	19	16	23	21	6	11	10	16	8
140	11	17	14	9	7	16	8	11	6	8
141	2	4	6	5	9	9	5	1	3	2
142	20	20	27	19	16	16	17	15	14	8
143	21	17	10	18	11	11	10	15	11	8
144	15	22	13	21	14	23	16	24	17	5
145	30	36	15	27	36	18	30	28	20	11
146	6	4	5	6	6	6	2	5	1	7
147	12	10	12	11	7	14	3	12	6	7
148	9	12	11	9	10	14	8	13	9	3
149	9	14	8	11	8	8	3	9	4	5
150	17	12	9	12	7	6	18	6	6	4
151	5	8	4	7	6	4	2	1	3	5
152	13	21	11	8	9	10	9	12	5	12
153	6	4	1	3	6	4	0	4	2	2
154	7	11	9	12	8	6	4	4	3	5
155	1	10	4	8	3	2	2	8	2	2
156	11	6	4	8	5	5	6	3	5	1
157	8	4	5	6	5	6	2	2	5	1
158	8	11	10	12	5	4	5	9	7	10
159	16	14	10	9	7	14	12	12	15	8
160	20	10	14	11	13	10	9	7	17	7
161	9	7	11	7	3	4	4	10	4	1
162	5	5	7	5	2	5	6	5	8	3
163	12	15	14	8	16	10	4	8	10	5
164	9	9	3	4	9	7	10	4	8	4
165	10	5	10	6	6	8	5	6	5	6
166	7	12	5	8	10	1	6	6	6	2
167	11	10	10	13	14	12	7	8	9	6
168	11	6	8	2	4	11	5	10	4	8
169	6	3	3	7	5	4	4	4	6	4
170	9	18	21	10	14	15	15	9	8	3
171	8	3	9	7	1	6	4	2	5	2
172	10	8	8	10	7	10	7	2	2	5
173	5	4	2	5	3	3	2	4	4	2
174	5	6	6	4	5	4	3	3	5	4
175	9	13	5	15	9	5	4	8	8	7
176	32	18	19	25	23	25	14	18	16	14
177	2	8	4	0	2	5	2	3	2	1
178	6	7	5	9	8	7	10	6	9	7
179	9	5	3	1	2	6	4	5	1	2
180	7	6	3	2	6	0	5	3	1	3
181	11	15	16	6	10	8	11	6	5	3
182	3	4	6	4	5	2	1	2	6	0
183	4	1	2	2	3	3	3	2	1	0
184	7	17	7	10	17	11	9	15	7	6
185	3	6	5	13	7	4	4	6	4	6
186	14	27	9	16	18	8	10	16	8	9
187	14	10	10	3	5	9	10	9	7	3
188	6	9	11	7	6	7	9	1	2	4
189	8	9	14	10	14	6	12	6	7	7
190	22	14	13	10	14	15	10	12	9	9
191	6	10	7	4	11	8	14	9	7	4
192	8	5	4	5	2	3	6	6	6	2
193	12	7	10	8	11	7	3	8	5	3
194	13	11	10	11	11	11	7	11	8	2
195	3	9	9	4	7	6	5	3	5	2
196	4	7	4	8	6	1	5	9	7	5
197	8	5	6	8	6	5	4	6	1	4
198	4	9	5	4	4	4	4	2	4	6
199	9	9	2	10	12	12	12	7	4	5
200	17	5	8	7	16	6	9	7	8	1
201	9	12	12	10	7	6	10	0	6	2
202	15	13	11	11	13	7	11	9	6	6
203	9	11	8	7	9	7	5	5	1	2
204	17	16	13	9	9	12	5	7	3	1
205	11	8	3	9	6	4	1	4	2	2
206	11	11	7	11	5	5	5	8	10	3
207	6	6	6	5	12	10	6	4	3	1
208	10	7	8	4	5	3	3	4	3	1
209	5	6	5	6	3	7	5	2	2	1
210	19	13	18	18	10	13	16	16	10	7
211	4	3	6	4	1	1	2	2	4	2
212	6	4	4	4	10	7	8	6	4	2
213	6	9	6	5	6	7	5	5	8	1
214	5	11	7	11	17	12	10	8	7	5
215	5	4	1	3	2	3	1	4	2	1
216	9	9	9	10	10	8	9	17	14	8
217	3	4	4	4	5	4	5	3	3	1
218	8	8	7	9	9	7	10	8	10	6
219	4	4	5	13	6	3	3	8	3	3
220	5	6	3	4	4	6	8	6	8	2
221	14	7	11	8	4	11	7	3	5	3
222	10	4	8	7	16	8	5	5	3	9
223	7	6	3	5	5	6	5	7	2	5
224	13	10	15	10	17	14	12	10	10	6
225	6	9	5	13	6	10	10	6	5	5
226	7	10	4	7	1	4	8	6	9	4
227	9	9	9	10	8	4	8	3	8	7
228	6	13	4	7	3	5	3	2	4	5
229	6	3	13	7	15	6	2	11	8	4
230	9	6	4	7	8	7	4	4	3	4
231	8	9	8	11	10	10	13	7	9	7
232	11	6	7	4	6	2	5	10	3	6
233	20	6	12	8	6	6	10	8	11	2
234	13	14	11	4	9	10	12	8	6	9
235	8	6	4	5	5	5	8	5	3	9
236	3	4	1	4	2	1	0	1	2	2
237	17	7	4	7	8	3	5	5	8	6
238	22	18	12	12	7	7	4	3	2	5
239	9	10	7	4	9	5	7	9	7	3
240	12	10	5	11	5	6	6	12	8	4
241	10	13	9	14	9	3	3	6	3	1
242	3	10	12	9	15	8	2	7	9	1
243	8	7	6	13	4	12	8	9	12	1
244	9	11	2	9	13	2	6	11	5	2
245	14	11	17	16	21	11	14	11	18	10
246	7	7	9	8	6	9	7	6	8	4
247	7	5	14	7	13	14	8	4	9	1
248	59	42	46	49	39	46	36	42	31	22
249	30	31	23	15	16	16	20	8	21	14
250	110	88	77	71	52	51	61	57	44	31
251	63	44	44	50	44	36	40	31	30	13
252	33	44	30	31	29	26	31	29	12	17
253	33	35	28	35	14	24	32	31	24	17
254	35	29	31	16	19	18	19	11	16	7
255	35	38	29	30	18	23	30	19	20	13
256	20	27	18	18	15	15	18	14	5	9
257	42	32	40	32	22	23	27	26	22	21
258	20	21	16	18	19	12	12	13	10	8
259	85	84	89	62	78	71	65	78	83	30
260	34	23	26	29	25	26	22	26	33	19
261	38	32	22	22	31	20	21	29	27	6
262	41	31	38	38	30	33	18	27	24	16
263	44	42	35	49	30	32	33	21	16	21
264	60	48	44	46	49	43	32	35	40	28
265	39	42	45	31	30	32	26	20	23	21
266	88	77	82	68	87	59	82	69	52	38
267	41	30	33	32	33	33	34	34	27	16
268	28	28	17	16	25	28	17	22	24	15
269	22	17	16	17	8	10	16	13	13	8
270	28	43	39	36	35	24	23	20	22	22
271	216	179	210	199	202	194	165	150	186	107
272	52	35	45	49	31	33	38	52	34	34
273	38	32	25	24	27	37	35	27	30	26
274	48	40	35	49	47	45	39	46	38	37
275	24	17	14	13	20	18	21	16	17	9
276	35	39	37	37	42	37	35	32	33	24
277	38	41	41	31	41	29	29	23	37	34
278	135	111	106	115	110	85	84	76	85	57
279	44	36	27	31	30	24	32	22	12	17
280	82	61	65	59	74	61	43	54	39	24
281	114	111	101	119	101	111	87	100	88	47
282	50	41	40	31	48	36	41	44	32	26
283	35	22	26	28	23	24	15	17	17	11
285	31	39	39	28	37	30	38	37	35	28
286	39	39	31	35	45	33	52	47	33	19
287	35	17	22	18	28	32	38	33	26	24
288	42	47	36	45	36	33	49	40	36	20
289	44	26	38	30	37	30	43	22	37	17
290	21	18	11	11	21	13	22	19	19	10
291	60	61	59	62	39	52	60	60	51	45
292	42	36	37	37	34	41	37	27	38	26
293	53	46	41	49	43	42	43	44	54	32
294	46	40	32	32	32	24	36	33	33	23
295	37	32	32	34	30	31	49	33	32	16
296	26	19	19	20	9	21	20	19	26	12
297	39	43	38	40	39	37	38	35	35	15
298	25	28	23	31	16	30	32	23	24	12
299	24	23	18	20	28	24	24	25	24	7
300	43	33	32	27	33	28	47	30	24	22
301	36	29	23	29	27	32	39	30	21	22
302	26	24	20	11	19	15	18	20	12	9
303	21	15	15	20	7	10	16	14	16	6
304	13	14	18	14	13	10	11	11	9	4
305	39	26	30	30	33	37	43	31	31	23
306	53	37	52	51	38	37	48	30	36	32
307	26	27	22	34	17	20	29	19	16	9
308	65	46	48	52	51	45	35	45	44	36
309	41	33	33	29	38	43	39	34	41	24
310	18	15	12	12	14	19	16	18	6	7
311	44	44	35	39	30	21	47	27	26	12
312	13	16	23	18	17	20	22	24	18	9
313	37	36	31	38	37	24	26	37	21	13
314	33	34	24	29	30	32	40	27	28	23
315	29	29	21	20	33	27	32	29	13	19
316	29	30	25	36	30	32	33	22	24	8
