# Supplementary material for: A decade of child pedestrian safety in England: a bayesian spatio-temporal analysis
Source: BMC Public Health. 2023 Feb 1;23:215. doi: 10.1186/s12889-023-15110-2 (PMC9889245; doi:10.1186/s12889-023-15110-2)
Supplement: Supplementary file 5 — Additional file 5. [file 12889_2023_15110_MOESM5_ESM.zip › Pop_data.xlsx]

## Sheet: Data
Population estimates - local authority based by five year age band
ONS Crown Copyright Reserved [from Nomis on 3 February 2022]
sex
age
local authority: district / unitary (as of April 2019)	2011		2012		2013		2014		2015		2016		2017		2018		2019		2020
	number	%	number	%	number	%	number	%	number	%	number	%	number	%	number	%	number	%	number	%
Darlington	20200	19.1	20200	19.1	20200	19.1	20100	19	20100	19	20100	18.9	20100	18.9	20200	18.9	20200	18.9	20100	18.7
County Durham	88200	17.2	88500	17.2	88300	17.1	88500	17.1	88600	17.1	89100	17.1	89900	17.2	90800	17.2	91100	17.2	91300	17.1
Hartlepool	17800	19.3	17800	19.3	17700	19.1	17600	19	17600	19	17700	19.1	17800	19.1	17900	19.2	18000	19.2	18000	19.2
Middlesbrough	28000	20.3	28000	20.2	28100	20.2	28300	20.4	28600	20.5	28900	20.6	29100	20.7	29400	20.9	29700	21.1	30000	21.2
Northumberland	53700	17	53500	16.9	53000	16.7	52600	16.6	52100	16.5	52000	16.4	52200	16.4	52400	16.3	52400	16.3	52100	16.1
Redcar and Cleveland	24200	17.9	24100	17.8	24100	17.9	24100	17.8	24200	17.9	24200	17.9	24500	18	24800	18.1	24800	18.1	24700	18
Stockton-on-Tees	37100	19.4	37300	19.4	37600	19.4	37800	19.5	38200	19.6	38400	19.6	38800	19.8	39200	19.9	39400	20	39400	20
Gateshead	35500	17.7	35300	17.6	35100	17.5	35200	17.5	35100	17.4	35500	17.5	35400	17.5	35200	17.4	35100	17.4	35000	17.3
Newcastle upon Tyne	47900	17.2	48500	17.2	49300	17.2	50000	17.3	50600	17.4	51100	17.4	51600	17.5	52200	17.4	52600	17.4	53100	17.3
North Tyneside	35700	17.8	35700	17.7	35800	17.7	35800	17.7	35900	17.7	36300	17.8	36700	17.9	37200	18	37600	18.1	37700	18
South Tyneside	25800	17.4	25700	17.3	25700	17.3	25700	17.3	25800	17.4	26200	17.6	26500	17.7	26900	17.9	27100	17.9	27100	17.9
Sunderland	48000	17.4	48200	17.5	48000	17.4	48000	17.4	48100	17.4	48300	17.4	48600	17.5	49000	17.7	49200	17.7	49100	17.7
Blackburn with Darwen	34300	23.2	34300	23.2	34200	23.1	34100	23.1	34200	23.1	34400	23.2	34700	23.3	34500	23.2	34600	23.1	34500	23
Blackpool	25400	17.9	25600	18.1	25500	18	25400	18	25400	18.1	25400	18.1	25700	18.4	26000	18.6	26200	18.8	26100	18.8
Cheshire East	65700	17.7	66100	17.7	66000	17.7	66100	17.6	66200	17.6	66800	17.7	67400	17.8	68400	18	69100	18	69500	18
Cheshire West and Chester	58000	17.6	58300	17.6	58300	17.6	58300	17.5	58600	17.5	59200	17.6	60100	17.8	61000	17.9	61700	18	61900	18
Halton	24900	19.8	24900	19.8	25100	19.9	25200	19.9	25200	19.9	25300	19.9	25500	20	25700	20	25900	20	26000	20
Warrington	38800	19.1	39000	19.1	39100	19.1	39400	19.1	39500	19	39600	19	39800	19	39700	18.9	39600	18.9	39400	18.8
Allerdale	16200	16.8	16100	16.7	16000	16.6	16000	16.5	15900	16.4	15900	16.4	16000	16.5	16200	16.6	16100	16.4	16100	16.4
Barrow-in-Furness	12300	17.8	12100	17.6	12000	17.7	11900	17.5	11800	17.5	11900	17.6	11800	17.5	11800	17.5	11800	17.6	11700	17.6
Carlisle	18400	17.2	18600	17.2	18500	17.1	18700	17.3	18900	17.5	19100	17.6	19200	17.7	19200	17.7	19300	17.8	19200	17.7
Copeland	12000	17	11800	16.8	11800	16.8	11700	16.7	11600	16.7	11600	16.8	11700	17	11600	16.9	11500	16.8	11400	16.8
Eden	8500	16.2	8400	15.9	8300	15.8	8200	15.6	8100	15.4	8000	15.2	8000	15.2	8100	15.2	8000	15.1	8100	15
South Lakeland	15800	15.2	15700	15.2	15600	15	15400	14.9	15400	14.9	15400	14.8	15500	14.9	15400	14.8	15600	14.8	15400	14.7
Bolton	57200	20.6	57800	20.7	58100	20.7	58300	20.8	58800	20.9	59600	21	60500	21.2	60900	21.3	61700	21.5	62000	21.5
Bury	37100	20	37500	20.1	37600	20.2	37900	20.2	38000	20.2	38400	20.3	38800	20.4	38800	20.4	38900	20.4	38700	20.3
Manchester	97700	19.4	99900	19.6	101700	19.8	103600	20	106200	20	108800	20.1	110100	20.2	111100	20.3	111800	20.2	112500	20.2
Oldham	50400	22.4	50500	22.4	50900	22.4	51400	22.5	52100	22.6	52600	22.7	53000	22.7	53200	22.6	53300	22.5	53300	22.4
Rochdale	44800	21.1	44700	21.1	44700	21.1	44800	21	45200	21.1	46000	21.3	46900	21.5	47400	21.6	48200	21.7	48600	21.7
Salford	45200	19.3	46000	19.4	46700	19.6	47600	19.7	48500	19.8	49600	20	50500	20.1	51500	20.2	52400	20.3	53200	20.2
Stockport	53400	18.9	53700	18.9	53900	18.9	54500	19	55200	19.1	55700	19.2	56300	19.4	56800	19.5	57200	19.5	57400	19.5
Tameside	42700	19.5	43000	19.5	43200	19.6	43400	19.7	43700	19.7	44200	19.8	44700	20	45300	20.1	45800	20.2	46000	20.2
Trafford	45900	20.2	46600	20.4	47200	20.5	47900	20.6	48400	20.8	49200	21	50000	21.3	50500	21.4	50700	21.3	50700	21.3
Wigan	59900	18.8	59800	18.8	59900	18.7	60200	18.7	60300	18.7	60600	18.7	60800	18.7	61200	18.8	61800	18.8	62000	18.8
Burnley	17200	19.7	17300	19.9	17300	19.9	17500	20	17600	20.1	17900	20.4	18200	20.7	18500	21	18700	21	18800	21.1
Chorley	19600	18.2	19900	18.3	20200	18.2	20400	18.3	20700	18.3	21000	18.3	21300	18.4	21600	18.5	21800	18.5	21900	18.4
Fylde	12100	15.9	12000	15.8	12100	15.8	12200	15.8	12200	15.7	12300	15.7	12400	15.7	12500	15.6	12600	15.6	12600	15.6
Hyndburn	16600	20.6	16400	20.4	16400	20.5	16400	20.4	16500	20.6	16600	20.7	16700	20.7	16800	20.8	16900	20.8	16900	20.8
Lancaster	22900	16.6	23100	16.6	23300	16.7	23500	16.8	23600	16.8	23900	16.9	23900	16.8	24200	16.8	24600	16.8	24900	16.8
Pendle	18300	20.5	18400	20.5	18600	20.6	18600	20.8	18800	20.9	19100	21.1	19100	21.1	19300	21.1	19500	21.2	19500	21.2
Preston	26900	19.2	26900	19.1	27100	19.3	27300	19.5	27600	19.6	27800	19.7	28200	20	28700	20.3	29300	20.5	29600	20.5
Ribble Valley	10500	18.3	10500	18.3	10400	17.9	10300	17.7	10200	17.5	10200	17.3	10200	17.2	10300	17.2	10300	16.9	10400	16.8
Rossendale	13200	19.4	13300	19.5	13400	19.5	13500	19.6	13600	19.6	13700	19.6	13800	19.6	13900	19.6	14000	19.6	14000	19.6
South Ribble	19900	18.3	19900	18.2	19700	18.1	19600	18	19900	18.1	20100	18.2	20200	18.3	20200	18.3	20200	18.2	20100	18.1
West Lancashire	19900	18	19800	17.9	19600	17.6	19600	17.5	19500	17.3	19400	17.2	19500	17.1	19600	17.2	19800	17.3	19800	17.3
Wyre	17200	15.9	17200	15.9	17100	15.8	17200	15.8	17400	15.9	17400	15.8	17500	15.8	17600	15.8	17700	15.8	17800	15.8
Knowsley	28600	19.6	28500	19.5	28400	19.4	28400	19.4	28800	19.5	29100	19.7	29500	19.9	30100	20.2	30500	20.2	31200	20.4
Liverpool	78000	16.7	78700	16.7	79000	16.7	79900	16.8	81100	16.9	82500	16.9	84100	17.1	85800	17.3	87000	17.5	87500	17.5
Sefton	47300	17.3	47100	17.2	46800	17.1	46800	17.1	46900	17.1	47200	17.2	47500	17.3	47900	17.4	48300	17.5	48200	17.5
St. Helens	31900	18.2	32100	18.2	31900	18.1	32100	18.1	32100	18.1	32200	18.1	32700	18.2	33000	18.3	33200	18.4	33100	18.3
Wirral	59200	18.5	59500	18.6	59400	18.5	59700	18.6	59800	18.6	60100	18.7	60300	18.7	60400	18.7	60300	18.6	60100	18.5
East Riding of Yorkshire	55800	16.7	55800	16.6	55300	16.5	55200	16.4	54900	16.3	55200	16.3	55300	16.3	55700	16.4	56000	16.4	56100	16.3
Kingston upon Hull, City of	48300	18.9	48700	19	49100	19.1	49400	19.2	49900	19.3	50800	19.5	51300	19.7	51800	19.9	52200	20.1	52200	20.2
North East Lincolnshire	30200	18.9	30400	19	30400	19	30400	19	30500	19	30600	19.1	30900	19.3	31100	19.4	31000	19.4	31000	19.4
North Lincolnshire	31300	18.7	31300	18.6	31300	18.5	31300	18.5	31500	18.5	31600	18.5	31800	18.6	32000	18.6	32000	18.5	31900	18.4
York	31800	16.1	32000	16	32200	15.9	32400	15.9	32500	15.8	32600	15.8	32700	15.7	32700	15.6	32800	15.6	32700	15.5
Craven	9300	16.7	9200	16.5	9100	16.4	9000	16.2	9000	16.1	9000	16.1	9000	15.9	9000	15.8	8900	15.6	8900	15.5
Hambleton	15100	16.8	15100	16.8	14900	16.6	14900	16.6	14700	16.4	14800	16.3	14700	16.2	14700	16.1	14700	16	14600	15.9
Harrogate	28800	18.2	28800	18	28600	17.9	28500	17.8	28400	17.8	28400	17.8	28400	17.8	28600	17.8	28400	17.7	28500	17.6
Richmondshire	9200	17.3	9200	17.1	9200	17.1	9000	17.1	9100	17.3	9100	16.9	9100	17	9000	16.9	8800	16.4	8700	16.2
Ryedale	8500	16.4	8500	16.2	8400	16	8400	15.9	8400	15.7	8400	15.6	8500	15.6	8600	15.6	8700	15.6	8700	15.6
Scarborough	17300	15.9	17200	15.9	17100	15.8	17000	15.7	17100	15.8	17200	15.9	17400	16.1	17500	16.1	17400	16	17300	15.9
Selby	15300	18.3	15300	18.2	15600	18.3	15600	18.2	15700	18.2	15900	18.3	16200	18.5	16500	18.5	16700	18.4	16800	18.4
Barnsley	43000	18.5	43300	18.5	43400	18.4	43700	18.4	44100	18.4	44500	18.4	45100	18.5	45700	18.6	46000	18.6	46300	18.7
Doncaster	57400	19	57400	18.9	57500	18.9	57800	19	58100	19	58700	19.1	59200	19.2	59800	19.3	60300	19.3	60600	19.4
Rotherham	49400	19.2	49500	19.2	49600	19.2	50000	19.2	50000	19.2	50300	19.2	50900	19.3	51300	19.4	51600	19.4	51400	19.4
Sheffield	100700	18.2	101700	18.2	102300	18.3	102600	18.2	103300	18.2	104000	18.1	104600	18.1	105700	18.1	105800	18.1	106100	18
Bradford	122300	23.4	123100	23.5	123800	23.5	124600	23.6	125200	23.6	126200	23.7	127100	23.8	127600	23.8	127900	23.7	127800	23.6
Calderdale	40100	19.6	40300	19.6	40400	19.6	40400	19.5	40600	19.6	40900	19.6	41200	19.7	41300	19.6	41400	19.6	41000	19.4
Kirklees	86200	20.4	86600	20.4	87000	20.3	87500	20.4	88000	20.3	88600	20.4	89500	20.5	89800	20.5	89700	20.4	89400	20.3
Leeds	137700	18.3	139400	18.4	141300	18.6	143600	18.8	145900	18.9	148500	19	150400	19.2	152400	19.3	153600	19.4	154400	19.3
Wakefield	60100	18.4	60300	18.4	60800	18.4	61400	18.5	62000	18.6	62900	18.7	64300	18.9	65800	19.1	66800	19.2	67500	19.2
Derby	50700	20.4	51300	20.5	51600	20.5	52200	20.7	52800	20.8	53400	20.8	53700	20.9	54000	21	54000	21	53600	20.9
Leicester	69400	21.1	70300	21.2	71200	21.3	72500	21.4	73800	21.4	75100	21.5	75800	21.4	76000	21.4	76100	21.5	75900	21.4
Nottingham	55700	18.3	56500	18.3	57200	18.4	58200	18.5	59200	18.6	60600	18.7	61500	18.7	62100	18.8	62500	18.8	62600	18.6
Rutland	6600	17.7	6500	17.6	6500	17.2	6500	17	6500	17	6500	16.7	6600	16.7	6700	16.9	6800	16.9	6700	16.5
Amber Valley	21500	17.5	21300	17.4	21200	17.2	21100	17	21000	16.9	20900	16.8	21200	16.9	21300	16.8	21500	16.8	21600	16.8
Bolsover	13700	18	13700	17.9	13700	17.9	13800	17.9	13900	17.8	13800	17.6	14000	17.7	14100	17.7	14300	17.7	14400	17.7
Chesterfield	18100	17.5	18000	17.3	17800	17.1	17800	17.1	17700	16.9	17600	16.8	17600	16.8	17800	17	17900	17	17800	17
Derbyshire Dales	11800	16.5	11700	16.4	11500	16.1	11200	15.7	11100	15.6	11000	15.4	11000	15.3	10900	15.2	10800	15	10700	14.7
Erewash	20100	17.9	20200	17.9	20200	17.9	20300	17.8	20500	17.9	20600	17.9	20700	17.9	20800	18	20700	17.9	20500	17.8
High Peak	16500	18.1	16400	18	16200	17.7	15900	17.4	15700	17.2	15600	17	15600	17	15700	17	15800	17.1	15600	16.9
North East Derbyshire	16300	16.5	16300	16.4	16100	16.3	16000	16.1	16100	16.1	16300	16.2	16400	16.3	16400	16.2	16600	16.4	16700	16.3
South Derbyshire	18600	19.6	18800	19.6	18900	19.4	18900	19.2	18900	19	19000	19	19400	18.9	19700	18.9	20200	18.8	20600	18.8
Blaby	17600	18.7	17600	18.6	17600	18.5	17800	18.5	17900	18.5	18100	18.6	18600	18.8	19100	19	19400	19.1	19400	19
Charnwood	28200	17	28600	17	29000	17	29100	16.9	29500	16.9	29900	16.9	30500	16.9	31000	17	31500	17	32000	17
Harborough	16300	19.1	16300	18.9	16400	18.7	16400	18.6	16600	18.6	16800	18.6	16800	18.4	17000	18.4	17200	18.3	17400	18.2
Hinckley and Bosworth	18600	17.6	18800	17.7	18900	17.7	19000	17.7	19100	17.6	19400	17.7	19700	17.7	20000	17.8	20100	17.8	20200	17.8
Melton	9100	18.1	9200	18.1	9200	18	9100	17.8	9000	17.7	9000	17.7	8900	17.6	9000	17.7	9000	17.6	8900	17.3
North West Leicestershire	17700	18.9	17700	18.8	17700	18.7	17700	18.5	17800	18.3	18000	18.2	18200	18.2	18800	18.4	19000	18.3	19000	18.1
Oadby and Wigston	9800	17.4	9800	17.5	9900	17.6	9800	17.5	9700	17.3	9800	17.6	10100	17.8	10400	18.2	10500	18.4	10500	18.4
Boston	11400	17.6	11500	17.8	11900	18.1	12100	18.2	12300	18.4	12500	18.4	12800	18.7	13200	19.1	13500	19.3	13700	19.3
East Lindsey	21000	15.4	20900	15.3	21000	15.3	21000	15.3	20900	15.1	21000	15.1	21300	15.2	21600	15.3	21600	15.2	21600	15.2
Lincoln	15400	16.5	15600	16.5	15900	16.7	15900	16.6	16100	16.7	16300	16.8	16400	16.7	16500	16.7	16400	16.6	16500	16.5
North Kesteven	19100	17.6	19300	17.6	19300	17.5	19400	17.4	19400	17.3	19700	17.3	20100	17.4	20300	17.5	20400	17.4	20500	17.4
South Holland	14800	16.8	14900	16.8	14900	16.8	15200	16.9	15300	16.8	15700	17	16000	17.2	16400	17.5	16700	17.6	16900	17.7
South Kesteven	24700	18.4	24700	18.3	24800	18.2	25000	18.1	25300	18.2	25600	18.2	25900	18.3	26000	18.3	26100	18.4	26200	18.3
West Lindsey	15500	17.3	15500	17.2	15400	17	15700	17.1	15900	17.1	16100	17.2	16200	17.1	16300	17.2	16500	17.2	16400	17.1
Corby	12800	20.7	13400	21.2	13600	21.2	14000	21.5	14500	21.7	15000	22	15400	22.1	15900	22.4	16300	22.5	16500	22.6
Daventry	14800	18.9	14700	18.8	14700	18.7	14600	18.5	14600	18.3	14900	18.3	15200	18.3	15600	18.5	16000	18.6	16300	18.7
East Northamptonshire	17100	19.7	17200	19.7	17100	19.4	17100	19.2	17200	19.1	17300	19	17600	18.9	17900	19	17900	18.9	17900	18.8
Kettering	18800	20	19000	20.1	19300	20.1	19700	20.3	19900	20.4	20200	20.4	20500	20.5	20800	20.6	21000	20.6	21000	20.5
Northampton	43200	20.3	44000	20.5	44800	20.7	45500	20.8	46400	21	47500	21.1	48300	21.4	48900	21.7	49000	21.8	49300	22
South Northamptonshire	16600	19.4	16700	19.4	16800	19.3	16800	19.1	17000	19.1	17100	19	17400	19.1	17600	19.1	18000	19.1	18100	18.9
Wellingborough	15100	20	15300	20.2	15400	20.4	15600	20.4	15800	20.4	16200	20.6	16300	20.7	16500	20.8	16600	20.8	16600	20.7
Ashfield	22700	19	22800	19	23000	18.9	23100	18.9	23200	18.8	23400	18.8	23800	18.9	24100	18.9	24200	18.9	24300	18.9
Bassetlaw	20200	17.8	20100	17.8	20000	17.6	20000	17.5	20000	17.4	20100	17.4	20600	17.7	20800	17.8	21100	17.9	21300	18
Broxtowe	18600	16.9	18900	17.1	18900	17.1	19100	17.1	19100	17.1	19100	17.1	19300	17.1	19400	17.2	19500	17.1	19400	16.9
Gedling	20300	17.8	20400	17.9	20600	17.9	20600	17.8	20700	17.8	20800	17.8	20900	17.9	21100	17.9	21100	17.9	21000	17.8
Mansfield	19000	18.2	19100	18.2	19200	18.2	19300	18.2	19500	18.3	19900	18.4	20300	18.7	20400	18.8	20700	18.9	20700	18.9
Newark and Sherwood	20900	18.2	21000	18.2	21000	18	21200	18	21200	17.9	21400	17.8	21600	17.9	21800	17.9	22000	18	22000	17.9
Rushcliffe	20600	18.5	20600	18.5	20700	18.3	20800	18.3	20900	18.2	21000	18.3	21400	18.5	21900	18.6	22000	18.5	22200	18.3
Herefordshire, County of	31400	17.1	31500	17	31700	17	31700	16.9	31700	16.8	31700	16.7	31900	16.7	32200	16.8	32200	16.7	32100	16.6
Shropshire	52900	17.2	52700	17.1	52300	16.9	52000	16.7	51800	16.6	52000	16.5	52400	16.5	52900	16.5	53000	16.4	53100	16.3
Stoke-on-Trent	48400	19.5	49000	19.6	49300	19.7	49900	19.9	50500	20	51100	20.2	51800	20.3	52300	20.4	52600	20.5	52700	20.5
Telford and Wrekin	34300	20.5	34500	20.5	34400	20.4	34600	20.4	35000	20.4	35300	20.3	35900	20.4	36500	20.5	37100	20.6	37600	20.7
Cannock Chase	18300	18.8	18100	18.5	18000	18.4	18000	18.2	17800	18.1	17700	18	17800	17.9	17900	17.9	18100	17.9	18100	17.9
East Staffordshire	21800	19.1	21900	19.1	22100	19.2	22200	19.2	22400	19.3	22700	19.4	22800	19.4	23100	19.4	23400	19.5	23600	19.5
Lichfield	17600	17.4	17600	17.4	17600	17.3	17500	17.1	17400	17	17500	17	17600	17	17700	17	17900	17.1	18000	17.1
Newcastle-under-Lyme	21200	17.1	21000	16.9	21000	16.7	20900	16.6	21000	16.5	20900	16.3	21000	16.3	21100	16.3	21000	16.2	20900	16.1
South Staffordshire	17600	16.2	17600	16.2	17500	15.8	17300	15.6	17200	15.5	17200	15.5	17300	15.5	17500	15.6	17500	15.6	17600	15.7
Stafford	22200	17	22200	16.9	22200	16.8	22100	16.7	22100	16.7	22400	16.8	22700	16.9	23100	17	23500	17.1	23600	17.1
Staffordshire Moorlands	16000	16.5	15900	16.4	15900	16.3	15900	16.2	15900	16.2	15800	16.1	15900	16.1	15800	16.1	15800	16	15700	15.9
Tamworth	15400	20	15400	20	15200	19.8	15100	19.6	15000	19.5	15000	19.5	14800	19.3	14900	19.4	14900	19.4	14900	19.3
North Warwickshire	11000	17.7	10900	17.5	10800	17.3	10700	17.2	10800	17.2	10900	17.2	11000	17.2	11300	17.4	11400	17.4	11400	17.5
Nuneaton and Bedworth	24000	19.1	23900	19	24000	19	24000	19	24200	19.1	24500	19.2	24900	19.4	25200	19.5	25600	19.7	25700	19.7
Rugby	19400	19.3	19700	19.5	19800	19.5	20300	19.6	20500	19.6	20800	19.8	21100	19.9	21600	20.1	22000	20.2	22500	20.3
Stratford-on-Avon	20400	16.9	20300	16.8	20200	16.7	20300	16.6	20300	16.5	20400	16.6	20800	16.6	21200	16.6	21800	16.7	22200	16.7
Warwick	23600	17.2	23800	17.2	23900	17.3	24000	17.3	24200	17.4	24100	17.3	24200	17.2	24500	17.2	24700	17.2	24900	17.2
Birmingham	245000	22.8	247800	22.8	250100	22.9	252100	22.9	254200	22.8	256900	22.8	259000	22.8	259800	22.8	258800	22.7	257100	22.5
Coventry	63000	19.9	64000	19.8	65200	19.8	66500	19.8	67800	19.7	69200	19.6	70200	19.5	71600	19.5	72300	19.5	73000	19.2
Dudley	59500	19	59300	18.9	59600	19	60100	19	60400	19.1	60800	19.1	61500	19.3	62000	19.3	62400	19.4	62200	19.3
Sandwell	66500	21.5	67500	21.7	68800	21.9	69600	22	70700	22.2	72200	22.4	73200	22.5	74000	22.6	74500	22.7	74900	22.8
Solihull	39200	18.9	39500	19	39700	19	40000	19	40200	19.1	40700	19.2	41500	19.4	42000	19.5	42600	19.7	42800	19.7
Walsall	56100	20.8	56400	20.8	56800	20.9	57400	21	58000	21	59200	21.2	60300	21.4	61300	21.6	62000	21.7	62300	21.7
Wolverhampton	49500	19.8	50000	19.9	50400	20	51300	20.3	52100	20.4	53200	20.6	54200	20.9	55500	21.2	56500	21.5	57100	21.6
Bromsgrove	16500	17.6	16500	17.5	16600	17.5	16700	17.5	16800	17.5	17100	17.6	17300	17.7	17800	18.1	18400	18.4	18600	18.5
Malvern Hills	12300	16.5	12300	16.3	12200	16.2	12200	16	12100	15.8	12100	15.8	12300	16	12500	16	12600	16	12600	15.9
Redditch	16600	19.7	16700	19.8	16700	19.7	16600	19.7	16700	19.7	16900	19.9	17000	20	17000	20	17200	20.1	17200	20.1
Worcester	18500	18.8	18600	18.7	18700	18.7	18700	18.5	18700	18.6	18900	18.5	18900	18.4	18700	18.3	18600	18.4	18400	18.3
Wychavon	19800	16.9	19800	16.8	20000	16.8	20100	16.7	20400	16.8	20800	16.9	21400	17	21800	17.1	22100	17.1	22300	17
Wyre Forest	16800	17.1	16800	17.1	16900	17.1	16900	17.1	17000	17.1	17100	17.1	17400	17.3	17500	17.3	17500	17.3	17400	17.2
Bedford	31600	20	31900	20	32400	20.1	33100	20.2	33600	20.2	34500	20.4	35100	20.7	36000	21	36500	21.1	36900	21.1
Central Bedfordshire	49800	19.5	50600	19.5	51400	19.5	52100	19.5	53300	19.6	54500	19.7	55300	19.7	56300	19.9	57500	19.9	58800	20
Luton	46800	23	47500	23.1	48300	23.3	49300	23.4	50600	23.7	51500	23.9	51900	24.2	52100	24.3	52100	24.5	52700	24.7
Peterborough	39300	21.3	40200	21.5	41000	21.7	41900	22	43100	22.3	44400	22.6	45500	22.9	46600	23.2	47400	23.4	48000	23.7
Southend-on-Sea	33200	19	33400	19.1	33500	19	34000	19	34200	19.1	34700	19.2	35100	19.3	35600	19.5	35900	19.6	35900	19.6
Thurrock	34400	21.7	34900	21.8	35300	21.9	36000	22	36900	22.3	37900	22.5	38900	22.8	39900	23.1	40700	23.3	41200	23.5
Cambridge	17700	14.5	18500	15.1	19000	15.4	19400	15.7	20100	16.1	20500	16.4	20700	16.6	21400	17	21700	17.4	22100	17.6
East Cambridgeshire	16400	19.5	16600	19.5	16800	19.6	17100	19.6	17300	19.8	17500	19.8	17800	20	17800	19.9	17700	19.7	17600	19.5
Fenland	16700	17.5	16800	17.5	16900	17.5	17100	17.6	17400	17.6	17600	17.7	18000	17.8	18200	17.9	18200	17.9	18200	17.8
Huntingdonshire	32300	19	32400	18.9	32500	18.9	32600	18.8	32600	18.6	32800	18.6	32600	18.4	32700	18.4	32800	18.5	33100	18.5
South Cambridgeshire	29500	19.7	29700	19.7	29800	19.7	30300	19.8	30600	19.8	31200	20	31500	20.1	31800	20.2	32000	20.1	32300	20.1
Basildon	35400	20.2	35700	20.2	36300	20.3	36600	20.2	36900	20.3	37700	20.5	38100	20.7	38700	20.8	39500	21.1	39900	21.3
Braintree	29000	19.7	29000	19.5	29000	19.4	28900	19.3	28900	19.2	29100	19.2	29100	19.2	29100	19.2	29300	19.2	29300	19.2
Brentwood	13500	18.3	13500	18.2	13500	18.1	13700	18	13900	18.2	14100	18.4	14100	18.5	14300	18.7	14400	18.7	14400	18.7
Castle Point	14800	16.8	14700	16.7	14700	16.5	14700	16.5	14700	16.5	14900	16.6	15000	16.7	15300	16.9	15500	17.1	15500	17.2
Chelmsford	31300	18.6	31500	18.6	31600	18.5	31800	18.5	32300	18.7	32800	18.8	33500	19	33900	19.1	34100	19.1	34300	19.1
Colchester	31800	18.3	32500	18.5	32900	18.5	33600	18.5	34400	18.6	35000	18.6	35500	18.7	36200	18.8	36600	18.8	37000	18.7
Epping Forest	23000	18.4	23300	18.5	23500	18.5	23700	18.5	24000	18.6	24200	18.6	24500	18.8	24800	18.9	25100	19.1	25300	19.2
Harlow	17000	20.7	17300	20.9	17700	21.2	18100	21.3	18400	21.5	18700	21.7	19100	22.1	19400	22.4	19800	22.7	20000	22.9
Maldon	10800	17.5	10700	17.3	10600	17	10500	16.8	10400	16.6	10400	16.5	10500	16.4	10600	16.4	10600	16.3	10700	16.4
Rochford	14900	17.9	14900	17.7	14700	17.6	14600	17.2	14700	17.2	14600	17.1	14700	17.1	15000	17.2	15100	17.3	15100	17.2
Tendring	22500	16.3	22500	16.3	22600	16.2	22800	16.2	23000	16.2	23300	16.3	23600	16.3	24100	16.5	24100	16.4	24100	16.4
Uttlesford	16100	20.1	16200	20	16600	20	16700	19.9	16900	19.9	17200	20	17500	19.9	17700	19.9	18100	19.9	18400	19.8
Broxbourne	18800	20	19000	20.1	19100	20.1	19200	20	19300	20	19400	20.1	19500	20.2	19600	20.3	19900	20.5	20000	20.5
Dacorum	28900	19.9	29300	19.9	29500	19.9	29700	19.9	30100	19.9	30500	20	30900	20.1	31400	20.4	31800	20.5	32100	20.7
East Hertfordshire	27500	19.9	27800	19.9	28000	19.8	28300	19.8	28500	19.7	28700	19.6	29000	19.7	29200	19.7	29600	19.7	29900	19.7
Hertsmere	20200	20.2	20500	20.3	20600	20.3	21000	20.5	21300	20.7	21700	21	22000	21.2	22200	21.3	22400	21.4	22600	21.4
North Hertfordshire	24800	19.4	25100	19.5	25200	19.5	25600	19.6	25700	19.5	26000	19.6	26200	19.7	26300	19.7	26300	19.7	26200	19.6
St Albans	30200	21.4	30700	21.6	31200	21.8	31700	21.9	32100	22	32600	22.1	32800	22.3	33100	22.5	33300	22.4	33300	22.3
Stevenage	17200	20.4	17200	20.3	17300	20.3	17400	20.3	17600	20.4	17900	20.5	18100	20.6	18200	20.8	18300	20.8	18400	20.8
Three Rivers	17600	20	17900	20.1	18000	20.1	18200	20.1	18500	20.2	18800	20.3	18800	20.3	19000	20.5	19100	20.5	19200	20.4
Watford	18700	20.6	19200	20.9	20000	21.3	20600	21.5	21000	21.8	21200	21.9	21500	22.2	21600	22.3	21500	22.3	21600	22.4
Welwyn Hatfield	20200	18.2	20600	18.5	21000	18.5	21500	18.6	21900	18.6	22400	18.5	22600	18.5	22900	18.7	23200	18.8	23400	18.9
Breckland	23000	17.5	23000	17.4	23100	17.3	23300	17.3	23400	17.3	23700	17.3	24000	17.3	24200	17.4	24400	17.4	24500	17.3
Broadland	20900	16.7	20800	16.6	20700	16.5	20500	16.3	20600	16.3	20800	16.3	21000	16.4	21200	16.4	21500	16.4	21600	16.4
Great Yarmouth	17400	17.8	17200	17.7	17200	17.5	17300	17.6	17400	17.6	17500	17.7	17600	17.7	17700	17.8	17800	17.9	17600	17.8
King's Lynn and West Norfolk	24800	16.8	25000	16.8	25200	16.9	25300	16.8	25800	17.1	26100	17.2	26300	17.3	26500	17.4	26600	17.6	26600	17.6
North Norfolk	14700	14.4	14400	14.2	14300	14	14400	14	14500	14	14500	14	14500	14	14500	13.9	14500	13.8	14300	13.6
Norwich	21700	16.4	22400	16.7	22800	16.9	23200	17	23500	17	23900	17.1	23900	17.1	23900	16.9	23800	16.9	23700	16.7
South Norfolk	22300	17.9	22700	18	22900	18	23200	18	23500	17.9	23700	17.9	24200	17.9	24900	18.1	25600	18.1	25900	18.1
Babergh	15900	18.1	15800	17.9	15600	17.6	15600	17.5	15600	17.3	15500	17.2	15500	17	15500	17	15600	17	15500	16.7
Ipswich	26100	19.5	26500	19.6	26600	19.6	26900	19.7	27200	19.8	27500	19.9	27800	20	27900	20.3	28000	20.4	27900	20.5
East Suffolk	41700	17.4	41500	17.2	41100	17	41100	17	41100	16.9	41400	16.9	41700	16.9	42100	16.9	41900	16.8	41700	16.7
Mid Suffolk	17800	18.3	17700	18.1	17500	17.8	17600	17.6	17300	17.3	17200	17.1	17300	17.1	17300	16.9	17400	16.7	17300	16.5
West Suffolk	31500	18.4	31300	18.3	31200	18.2	32100	18.4	33000	18.7	33200	18.8	34200	19.1	34200	19.1	34800	19.4	33900	19.1
Camden	35400	16.1	37100	16.5	38700	16.8	40200	17	42000	17.2	43400	17.4	44300	17.5	45800	17.5	47100	17.5	48500	17.4
City of London	600	8.3	700	9.9	700	11.4	800	13.1	900	13.8	1000	14.1	1200	15.1	1300	15.3	1500	15.4	1700	15.4
Hackney	51200	20.7	52400	20.8	53600	20.8	54500	20.7	55600	20.7	56800	20.8	57400	20.8	58000	20.7	58100	20.7	58000	20.6
Hammersmith and Fulham	29600	16.2	30100	16.5	30500	16.8	31100	17.1	31400	17.2	31900	17.6	32800	17.9	33700	18.2	33900	18.3	33900	18.5
Haringey	51900	20.3	52400	20.3	52800	20.2	53500	20.2	54100	20.2	54600	20.1	54500	20.1	54400	20.1	54000	20.1	53500	20.1
Islington	32800	15.9	33800	16	34700	16.1	35300	15.9	36200	15.9	36900	15.9	37600	16	38200	16	38500	15.9	39200	15.8
Kensington and Chelsea	24500	15.5	24800	15.8	25100	16	25500	16.2	25800	16.3	25800	16.4	25800	16.6	26100	16.7	26300	16.8	26300	16.7
Lambeth	54800	18	55600	18	56200	18	56300	17.8	56600	17.6	56700	17.5	56800	17.5	56900	17.5	56300	17.3	55700	17.3
Lewisham	57300	20.7	58200	20.7	59300	20.8	60400	20.8	61200	20.7	61800	20.7	62200	20.6	62500	20.6	62700	20.5	62300	20.4
Newham	70100	22.6	71800	22.7	73400	22.8	74800	22.8	75900	22.6	77400	22.5	77700	22.3	78600	22.3	78100	22.1	78400	22.1
Southwark	53400	18.5	54600	18.6	55500	18.6	56300	18.6	57300	18.6	58100	18.6	58700	18.7	59500	18.7	59500	18.7	60100	18.8
Tower Hamlets	50400	19.7	52600	19.9	55100	20.1	57200	20.1	59100	20.1	60800	20.2	62500	20.3	64600	20.3	65600	20.2	67000	20.2
Wandsworth	51200	16.7	52500	17	53800	17.2	55200	17.4	56200	17.6	57200	17.8	58100	18	58900	18	59500	18	59900	18.2
Westminster	32800	14.9	34400	15.4	35700	15.8	36900	16.1	38600	16.2	39800	16.5	40800	16.6	42900	16.8	44100	16.9	45600	16.9
Barking and Dagenham	48500	25.9	50400	26.4	52200	26.8	53400	26.9	54900	27	56600	27.2	57500	27.3	57900	27.3	58000	27.2	58600	27.3
Barnet	74400	20.8	76600	21.1	77800	21.1	79200	21.2	80100	21.1	81500	21.2	82900	21.4	84100	21.4	84600	21.4	85300	21.4
Bexley	47600	20.4	48100	20.5	48600	20.5	49300	20.6	49800	20.6	50400	20.6	50600	20.6	51000	20.6	51300	20.7	51600	20.7
Brent	62900	20.1	64200	20.4	65100	20.5	66500	20.8	67700	20.9	68900	21.1	70000	21.3	70400	21.3	70300	21.3	70400	21.5
Bromley	60800	19.6	61900	19.7	62700	19.7	63700	19.8	64600	19.8	65800	20.1	66600	20.2	67800	20.5	67800	20.4	67900	20.4
Croydon	79300	21.7	80800	21.9	81700	21.9	82700	21.9	83500	22	84700	22.1	85300	22.2	85400	22.2	85700	22.2	85800	22.1
Ealing	69200	20.4	70300	20.6	71600	20.9	72600	21.2	73500	21.3	74000	21.5	74200	21.6	74100	21.7	74500	21.8	74500	21.9
Enfield	70400	22.4	71600	22.6	72400	22.6	73500	22.7	74900	22.8	75500	22.7	75800	22.8	76400	22.9	76100	22.8	75900	22.8
Greenwich	55600	21.7	56500	21.7	57600	21.8	58700	21.8	60000	21.9	61200	21.9	62200	22	63000	22	63100	21.9	63500	22
Harrow	48200	20	48900	20.2	49500	20.4	50300	20.5	50900	20.6	51500	20.7	51900	20.9	52600	21	53400	21.3	53800	21.3
Havering	44500	18.7	45100	18.8	45900	18.9	47200	19.2	48200	19.3	49700	19.6	50800	19.9	51800	20.1	52700	20.3	53200	20.4
Hillingdon	57300	20.8	59100	21	60600	21.2	62000	21.3	63500	21.4	64800	21.6	65600	21.7	66600	21.8	67200	21.9	67600	21.9
Hounslow	51700	20.3	53300	20.6	54500	20.9	55500	21	56500	21.2	57500	21.4	58300	21.7	59300	21.9	59500	21.9	59900	22
Kingston upon Thames	30400	19	31400	19.2	32100	19.4	33200	19.7	33900	19.8	34500	19.9	35000	20	35500	20.2	35900	20.2	36200	20.2
Merton	39000	19.5	40200	19.9	40800	20.1	41400	20.2	42100	20.5	42700	20.6	42800	20.8	43200	21	43500	21	43600	21.1
Redbridge	63400	22.5	64600	22.7	65700	22.7	66800	22.7	67800	22.7	68300	22.7	68300	22.6	68500	22.5	68500	22.4	68600	22.4
Richmond upon Thames	37100	19.8	38100	20.2	39100	20.5	39900	20.7	40300	20.8	40800	20.9	41100	21	41500	21.1	41600	21	41300	20.9
Sutton	38200	20	39000	20.2	39700	20.3	40400	20.4	41300	20.7	42100	20.8	42800	21	43400	21.2	43900	21.3	44500	21.4
Waltham Forest	55400	21.3	56600	21.6	57700	21.7	58200	21.7	59000	21.8	60100	21.9	60900	22.1	61100	22.1	60800	21.9	61000	22
Bracknell Forest	23400	20.6	23800	20.7	24300	20.8	24600	20.8	24800	20.8	24900	20.8	24900	20.7	25300	20.8	25300	20.7	25700	20.7
Brighton and Hove	44500	16.3	44800	16.3	45200	16.3	45400	16.2	45600	16	45700	15.9	45400	15.7	45400	15.6	44800	15.4	44800	15.3
Isle of Wight	22600	16.4	22500	16.2	22200	16	22200	16	22100	15.8	22100	15.7	22000	15.6	22100	15.6	22000	15.5	21900	15.4
Medway	53500	20.2	54300	20.2	54600	20.2	55400	20.3	56000	20.3	56600	20.4	57300	20.6	57900	20.8	58400	21	58800	21.1
Milton Keynes	55600	22.3	56700	22.4	57900	22.6	59000	22.7	59900	22.8	61000	22.9	61300	22.9	62000	23.1	62500	23.2	62800	23.2
Portsmouth	37800	18.4	37900	18.4	38300	18.5	38800	18.6	39300	18.7	39700	18.6	39900	18.6	39900	18.6	39600	18.4	39400	18.3
Reading	30200	19.4	30900	19.7	31700	20	32600	20.3	33200	20.5	33400	20.5	33800	20.7	33900	20.8	33800	20.9	34000	21.2
Slough	33800	24	34700	24.5	35300	24.8	36200	25.1	37000	25.4	37900	25.6	38500	25.9	39100	26.2	39500	26.4	39800	26.6
Southampton	41400	17.6	42000	17.6	42800	17.8	43500	18	44300	18	45100	18	45700	18.1	46400	18.3	46700	18.5	47000	18.6
West Berkshire	31200	20.2	31300	20.2	31600	20.2	31500	20.1	31600	20.1	31700	20	31600	19.9	31600	20	31600	19.9	31300	19.8
Windsor and Maidenhead	28700	19.8	29100	20	29300	20.1	29500	20	29800	20.1	30300	20.2	30400	20.2	30600	20.3	30700	20.3	30500	20.2
Wokingham	31500	20.3	32000	20.4	32600	20.6	32900	20.7	33300	20.7	34200	21	34700	21	35400	21.1	36300	21.2	37000	21.3
Aylesbury Vale	35600	20.4	36300	20.5	36900	20.4	37700	20.5	38600	20.5	39600	20.5	40400	20.6	41300	20.7	42400	20.9	43200	20.9
Chiltern	18900	20.4	19100	20.5	19100	20.4	19200	20.4	19400	20.5	19600	20.5	19700	20.7	19900	20.7	19900	20.7	19900	20.7
South Bucks	12700	19	12900	19.1	13100	19.2	13100	19.1	13300	19.2	13500	19.3	13500	19.4	13500	19.3	13600	19.4	13700	19.4
Wycombe	34900	20.3	35200	20.4	35500	20.5	35600	20.5	36000	20.6	36300	20.7	36200	20.7	36600	20.9	36700	21.1	36600	21.1
Eastbourne	16600	16.8	17000	17	17100	17.1	17300	17	17500	17.1	17700	17.1	17700	17.2	17800	17.3	17900	17.3	17800	17.2
Hastings	16700	18.5	16800	18.6	16900	18.6	17100	18.7	17100	18.6	17300	18.6	17300	18.6	17200	18.6	17200	18.5	17200	18.6
Lewes	16900	17.4	17300	17.5	17400	17.5	17400	17.3	17500	17.3	17600	17.3	17700	17.3	17800	17.3	17700	17.1	17600	17
Rother	14300	15.7	14200	15.6	14000	15.3	13900	15.1	14100	15.1	14100	15	14200	14.9	14300	14.9	14500	15	14500	15
Wealden	26500	17.8	26600	17.6	26700	17.5	26800	17.3	27000	17.2	27100	17.1	27200	17.1	27400	17.1	27500	17.1	27600	17
Basingstoke and Deane	34000	20.1	34500	20.2	34600	20.1	34900	20.1	34900	20	35100	20	35300	20.1	35400	20.1	35400	20	35600	20
East Hampshire	21500	18.5	21500	18.5	21400	18.3	21400	18.2	21500	18.1	21500	18.1	21700	18.1	21800	18.1	22100	18.1	22300	18
Eastleigh	23900	19	24200	19.1	24300	19	24600	19.1	24600	19.1	24700	19.1	25000	19.1	25300	19.2	25800	19.3	26100	19.3
Fareham	19400	17.3	19500	17.3	19500	17.1	19500	17	19400	16.8	19500	16.8	19500	16.8	19600	16.8	19500	16.8	19400	16.6
Gosport	16200	19.5	16200	19.4	16100	19.3	16100	19.1	16000	18.9	16100	18.8	16000	18.7	15900	18.6	15600	18.4	15500	18.3
Hart	18400	20.1	18600	20.2	18700	20.1	18700	20	18800	19.9	19000	20	19100	20	19300	20	19400	20	19400	19.9
Havant	21800	18.1	21900	18	21800	17.9	21800	17.8	21700	17.6	21800	17.6	22000	17.6	22200	17.6	22400	17.7	22300	17.7
New Forest	28900	16.3	28800	16.2	28900	16.2	28900	16.2	28800	16	28700	16	28500	15.9	28500	15.9	28400	15.8	28200	15.7
Rushmoor	19000	20.1	19000	20.1	19000	20	18900	19.9	19000	20	19100	19.9	19100	19.9	19000	20	19000	20.1	19100	20.2
Test Valley	21900	18.8	21900	18.7	22100	18.6	22200	18.5	22600	18.6	23000	18.7	23200	18.7	23500	18.8	23700	18.8	23900	18.8
Winchester	21500	18.4	21800	18.5	21900	18.4	21900	18.2	22200	18.3	22600	18.3	22800	18.4	23000	18.5	23100	18.5	23300	18.5
Ashford	24600	20.8	24900	20.7	25200	20.7	25400	20.6	25500	20.5	25900	20.6	26300	20.6	26800	20.7	26900	20.7	26900	20.6
Canterbury	25200	16.7	25400	16.6	25300	16.3	25300	16.1	25500	16	25600	15.8	26100	15.9	26100	15.9	26200	15.9	26500	15.9
Dartford	20000	20.5	20300	20.6	20800	20.7	21200	20.8	21700	21	22200	21.1	23300	21.6	24200	22.1	25400	22.5	26100	22.9
Dover	20200	18.1	20000	17.9	20100	17.8	20000	17.6	19900	17.5	20000	17.4	20200	17.5	20500	17.5	20700	17.5	20800	17.6
Gravesham	20700	20.3	21000	20.5	21200	20.5	21600	20.6	22000	20.8	22200	20.9	22300	21	22500	21.2	22900	21.4	23000	21.5
Maidstone	29800	19.1	30300	19.2	30700	19.3	31100	19.3	31700	19.3	32200	19.4	32900	19.6	33800	19.9	34300	20	34700	20
Sevenoaks	22500	19.5	22800	19.6	23000	19.6	23100	19.7	23400	19.8	23800	20	23800	19.9	24100	20.1	24400	20.2	24600	20.3
Folkestone and Hythe	19200	17.7	19100	17.6	18900	17.4	18800	17.2	18800	17.1	18900	17.1	18900	17	19100	16.9	19100	16.9	19000	16.8
Swale	27400	20.1	27700	20.1	27900	20	28000	19.9	28300	19.9	28900	20	29400	20.1	30000	20.2	30500	20.3	30900	20.5
Thanet	25700	19.1	26000	19.1	26000	19	26000	18.8	26200	18.7	26400	18.8	26600	18.9	26900	19	26800	18.9	26700	18.9
Tonbridge and Malling	24900	20.6	25100	20.6	25200	20.5	25300	20.3	25500	20.3	25800	20.3	26300	20.4	26700	20.4	27100	20.5	27100	20.4
Tunbridge Wells	23500	20.4	23600	20.4	23600	20.3	23400	20.1	23400	20.1	23600	20.1	23700	20.1	23800	20.2	23900	20.2	23900	20.1
Cherwell	28500	20	28600	20	28600	19.9	28700	19.9	28700	19.8	29100	19.8	29200	19.8	29800	20	30200	20.1	30700	20.2
Oxford	25100	16.7	26000	17.2	26400	17.3	26800	17.3	26800	17.3	27100	17.4	27000	17.5	27200	17.7	27200	17.8	27000	17.8
South Oxfordshire	26100	19.3	26200	19.3	26100	19.1	26100	19	26200	19	26500	19	26700	19.1	27000	19.2	27300	19.2	27700	19.3
Vale of White Horse	23200	19	23300	19	23500	19.1	23700	19	24100	19.1	24500	19.1	25200	19.2	25800	19.3	26200	19.3	26600	19.3
West Oxfordshire	19500	18.5	19900	18.6	20100	18.6	20100	18.6	20200	18.6	20100	18.5	20200	18.5	20400	18.5	20400	18.5	20600	18.4
Elmbridge	28100	21.4	28600	21.6	29200	21.9	29700	22	29900	22.1	30200	22.2	30400	22.3	30500	22.3	30600	22.4	30600	22.3
Epsom and Ewell	14700	19.6	15000	19.8	15300	19.8	15600	20	15700	20	15900	20.2	16200	20.4	16500	20.6	16800	20.9	17100	21.1
Guildford	24700	17.9	25200	18.1	25500	18.2	25900	18.2	26000	17.9	26200	17.9	26300	17.8	26300	17.8	26200	17.6	26200	17.4
Mole Valley	15800	18.5	15800	18.4	15900	18.3	15800	18.2	15800	18.1	15700	18	15600	17.9	15600	17.9	15500	17.8	15400	17.6
Reigate and Banstead	27200	19.7	27800	19.9	28000	19.9	28700	20.1	28900	20.1	29400	20.3	29900	20.4	30400	20.6	30700	20.7	30900	20.7
Runnymede	13900	17.3	14300	17.4	14400	17.3	14600	17.4	14700	17.3	14900	17.3	15100	17.3	15300	17.4	15600	17.4	15800	17.5
Spelthorne	17500	18.3	17800	18.4	18000	18.5	18200	18.6	18600	18.9	18900	19.1	19200	19.3	19500	19.7	19700	19.7	19800	19.9
Surrey Heath	16800	19.4	16900	19.5	16900	19.4	17000	19.4	17000	19.2	17100	19.2	17100	19.3	17000	19.2	17200	19.2	17100	19.2
Tandridge	16100	19.3	16000	19.2	16100	19	16100	18.9	16200	18.9	16500	19.1	16700	19.1	16900	19.3	17100	19.4	17200	19.4
Waverley	24000	19.7	24200	19.8	24400	19.9	24500	19.8	24500	19.8	24800	19.9	24800	19.9	25100	20	25200	19.9	25200	19.9
Woking	20000	20.1	20400	20.5	20800	20.7	20900	20.7	21200	21	21500	21.2	21600	21.3	21700	21.4	21700	21.6	21600	21.6
Adur	10600	17.3	10800	17.5	11000	17.6	11300	17.8	11400	17.9	11400	18	11600	18.2	11700	18.3	11900	18.5	11900	18.5
Arun	23400	15.6	23900	15.8	24200	15.8	24400	15.8	24700	15.8	25100	16	25400	16	25800	16.1	25900	16.1	26100	16.2
Chichester	18600	16.3	18800	16.3	18800	16.3	18900	16.2	19200	16.3	19400	16.3	19800	16.4	19900	16.5	20000	16.5	20100	16.6
Crawley	22200	20.7	22600	20.9	23000	21.1	23400	21.3	23800	21.5	24200	21.7	24400	21.9	24700	21.9	24700	22	25000	22.2
Horsham	24500	18.7	24700	18.7	24800	18.6	24800	18.5	25100	18.4	25200	18.2	25400	18.1	25900	18.2	26200	18.2	26400	18.1
Mid Sussex	27100	19.3	27400	19.4	27700	19.4	28000	19.4	28300	19.4	28600	19.4	29100	19.6	29400	19.7	29700	19.7	29900	19.7
Worthing	18700	17.8	18800	17.8	19000	17.8	19000	17.7	19200	17.7	19300	17.6	19400	17.7	19500	17.8	19700	17.8	19600	17.7
Bath and North East Somerset	29600	16.8	29900	16.9	30100	16.8	30300	16.7	30700	16.6	31200	16.7	31500	16.7	32000	16.7	32400	16.7	32700	16.7
Bournemouth, Christchurch and Poole	61500	16.2	62700	16.4	63500	16.5	64400	16.6	65300	16.7	66400	16.8	67000	16.9	67800	17.1	68100	17.2	68400	17.2
Bristol, City of	78700	18.4	80700	18.6	81800	18.7	82900	18.7	83800	18.6	84800	18.6	85400	18.6	85700	18.5	85800	18.5	85700	18.4
Cornwall	90000	16.9	90800	16.9	91300	16.9	92100	16.9	92800	16.9	93800	16.9	95000	16.9	96100	17	97000	17	97200	16.9
Isles of Scilly	300	15.4	300	15.1	300	15.4	400	15.5	400	15.3	400	15	300	15.1	300	15.3	300	14.3	300	14.2
North Somerset	36700	18.1	37000	18.1	37400	18.1	37800	18.2	37900	18.1	38300	18.1	38600	18.1	38900	18.2	39100	18.2	39100	18.2
Plymouth	44900	17.5	45100	17.5	45400	17.6	45900	17.6	46300	17.7	46700	17.8	47100	17.9	47400	18	47700	18.2	48000	18.3
South Gloucestershire	50000	19	50000	18.8	50100	18.6	50300	18.6	51000	18.6	51500	18.6	52100	18.7	53000	18.7	53500	18.8	54000	18.7
Swindon	41400	19.7	42200	19.9	42800	20	43500	20.1	43900	20.2	44400	20.3	45000	20.4	45400	20.5	45500	20.5	45800	20.6
Torbay	21700	16.5	21700	16.5	21800	16.5	22000	16.5	22300	16.6	22400	16.7	22700	16.8	22800	16.8	22900	16.8	22700	16.7
Wiltshire	91100	19.2	91500	19.2	91200	19	91800	19	92200	18.9	93300	19	94100	19	94500	19	94700	18.9	94600	18.8
East Devon	20500	15.4	20800	15.4	20800	15.4	21200	15.5	21700	15.7	22200	15.8	22600	15.9	23000	15.9	23400	16	23600	15.9
Exeter	18700	15.9	19000	16	19200	15.9	19400	15.8	19500	15.5	19700	15.4	20000	15.5	20200	15.5	20400	15.5	20500	15.4
Mid Devon	14600	18.7	14600	18.6	14600	18.5	14600	18.4	14600	18.4	14600	18.3	14800	18.3	15100	18.5	15100	18.4	15300	18.4
North Devon	16200	17.2	16200	17.2	16100	17.2	16100	17.1	16100	17	16200	17.2	16500	17.3	16700	17.3	16900	17.4	16900	17.2
South Hams	13300	15.9	13400	16	13400	15.9	13500	15.9	13400	15.8	13400	15.8	13400	15.7	13700	15.8	13700	15.8	13900	15.8
Teignbridge	20400	16.5	20400	16.3	20500	16.2	20700	16.3	20900	16.3	21200	16.3	21400	16.3	21600	16.3	21700	16.2	22000	16.3
Torridge	10500	16.4	10600	16.4	10700	16.4	10700	16.4	10900	16.4	10900	16.3	11100	16.4	11100	16.3	10900	16	11000	16
West Devon	8900	16.6	8800	16.3	8700	16.1	8700	16	8700	16	8800	16	8900	16.1	8900	16	8900	15.9	8800	15.7
Dorset	59700	16.3	59700	16.3	59600	16.2	59500	16.1	59500	16	59600	16	59800	16	59900	15.9	59700	15.8	59600	15.7
Cheltenham	19600	17	19900	17.2	19900	17.2	20200	17.3	20200	17.4	20600	17.6	20600	17.6	20700	17.7	20600	17.7	20700	17.8
Cotswold	13800	16.6	13900	16.6	13800	16.4	13900	16.4	13900	16.2	14000	16.2	14200	16.2	14600	16.4	14900	16.5	14800	16.4
Forest of Dean	14000	17	14000	17	13800	16.6	13800	16.5	13800	16.3	14000	16.4	14200	16.5	14300	16.6	14300	16.5	14200	16.3
Gloucester	24200	19.9	24500	19.9	24900	20	25100	20	25400	20	25900	20.2	26000	20.2	26100	20.2	26000	20.1	26000	20
Stroud	20500	18.1	20400	18	20500	18	20700	17.9	20900	17.9	21000	17.9	21100	17.9	21300	17.9	21400	17.9	21400	17.7
Tewkesbury	14600	17.8	14800	17.8	15000	17.8	15400	18	15700	18.1	16100	18.2	16600	18.4	17300	18.6	17900	18.8	18100	18.7
Mendip	20300	18.6	20300	18.4	20200	18.3	20000	18	20100	18	20300	17.9	20400	18	20800	18.1	20900	18	20900	17.9
Sedgemoor	20700	18	20900	18	21100	18	21400	18	21600	18	21800	18	22000	18	22100	18	22000	17.9	22000	17.8
South Somerset	28700	17.7	28800	17.7	28900	17.6	28900	17.5	28900	17.5	29000	17.4	29200	17.5	29500	17.6	29600	17.6	29500	17.5
Somerset West and Taunton	24800	17.1	24800	17	24700	16.9	25000	17	25200	16.9	25600	17	25900	17	26400	17.1	26500	17.1	26500	17.1
Isle of Anglesey	11900	17	12000	17.2	12100	17.2	12100	17.2	12000	17.1	12000	17.2	12000	17.2	12100	17.2	12000	17.2	11900	16.9
Gwynedd	20900	17.2	21100	17.3	20900	17.2	20900	17.1	20900	17	20900	17	20800	16.8	20900	16.8	20800	16.7	20800	16.6
Conwy	19100	16.5	19100	16.5	19000	16.4	18900	16.3	18900	16.2	18800	16.1	18900	16.2	19000	16.2	19000	16.2	18900	16
Denbighshire	17000	18.1	16900	18	17000	18	17100	18.1	17200	18.1	17200	18.1	17200	18.1	17300	18.1	17400	18.1	17400	18
Flintshire	28600	18.7	28500	18.6	28400	18.5	28400	18.5	28400	18.4	28500	18.4	28600	18.4	28700	18.5	29000	18.5	28800	18.4
Wrexham	25800	19.1	26100	19.2	26200	19.3	26200	19.3	26300	19.4	26100	19.3	26200	19.3	26300	19.3	26100	19.2	25900	19.1
Powys	22800	17.1	22400	16.8	22100	16.6	21900	16.5	21600	16.3	21300	16.1	21300	16.1	21200	16	21200	16	21100	15.8
Ceredigion	11200	14.8	11100	14.6	11100	14.6	11000	14.6	10900	14.7	10900	14.8	10900	14.9	11000	15	10900	15	10800	14.8
Pembrokeshire	22000	17.9	22000	17.9	21800	17.7	21600	17.4	21400	17.3	21400	17.2	21300	17.1	21400	17.1	21400	17	21400	16.9
Carmarthenshire	33000	18	33000	17.9	32700	17.7	32600	17.6	32700	17.6	32800	17.7	32900	17.6	33200	17.7	33300	17.6	33200	17.4
Swansea	41300	17.3	41500	17.3	41500	17.3	41400	17.2	41600	17.2	41900	17.2	42000	17.1	42000	17	41800	16.9	41600	16.9
Neath Port Talbot	24700	17.6	24600	17.6	24400	17.4	24500	17.4	24600	17.5	24800	17.5	24700	17.4	25000	17.5	25100	17.5	25100	17.4
Bridgend	25400	18.2	25500	18.3	25500	18.2	25500	18	25600	18	25800	18	25900	18	26100	18	26300	17.9	26200	17.7
Vale of Glamorgan	23800	18.8	23800	18.8	23800	18.6	23700	18.5	23600	18.5	23700	18.4	24100	18.5	24500	18.5	24700	18.5	24900	18.4
Cardiff	63100	18.3	63900	18.3	64700	18.4	65300	18.4	65900	18.4	66600	18.4	66900	18.4	67400	18.5	67600	18.4	68000	18.4
Rhondda Cynon Taff	44300	18.9	44400	18.8	44200	18.7	44200	18.7	44100	18.6	44500	18.7	44700	18.7	44900	18.7	45000	18.6	44900	18.6
Merthyr Tydfil	11000	18.6	11000	18.7	11000	18.6	11000	18.7	11100	18.7	11200	18.8	11400	19	11600	19.2	11600	19.2	11600	19.2
Caerphilly	34800	19.5	34700	19.4	34300	19.1	34200	19	34200	19	34100	18.9	34200	18.9	34100	18.8	33800	18.7	33500	18.4
Blaenau Gwent	12500	17.9	12400	17.7	12400	17.7	12300	17.6	12200	17.5	12100	17.3	12000	17.2	12200	17.5	12200	17.5	12200	17.4
Torfaen	17200	18.9	17200	18.8	17000	18.6	16900	18.5	16800	18.3	16900	18.4	17000	18.5	17300	18.5	17500	18.6	17500	18.5
Monmouthshire	16200	17.7	16100	17.5	15800	17.2	15600	16.9	15500	16.7	15400	16.5	15400	16.4	15500	16.4	15300	16.2	15200	16
Newport	29400	20.2	29500	20.1	29400	20	29400	20	29700	20.1	30200	20.2	30900	20.4	31400	20.5	31900	20.6	32100	20.5
Aberdeen City	32200	14.5	32900	14.6	33100	14.6	33500	14.6	33900	14.7	34200	14.9	34500	15.1	34800	15.3	35400	15.5	35800	15.6
Aberdeenshire	47500	18.7	47800	18.7	48100	18.7	48700	18.7	48900	18.7	48900	18.6	48900	18.7	49000	18.8	49000	18.8	48700	18.7
Angus	20200	17.4	20000	17.2	19800	17	19700	16.9	19700	16.8	19400	16.7	19300	16.6	19300	16.6	19100	16.5	18900	16.3
Argyll and Bute	14400	16.1	14100	16.2	13800	15.7	13600	15.5	13300	15.3	13200	15.2	13200	15.2	13000	15.1	12900	15	12600	14.7
Clackmannanshire	9300	18.1	9200	17.9	9200	17.9	9100	17.8	9000	17.6	9000	17.6	9000	17.5	9000	17.5	8900	17.4	8900	17.3
Dumfries and Galloway	25100	16.6	24600	16.3	24300	16.1	23900	16	23700	15.8	23600	15.8	23500	15.7	23400	15.7	23200	15.6	23100	15.5
Dundee City	23700	16.1	23700	16.1	23800	16	23700	16	23800	16.1	23800	16.1	24000	16.1	24000	16.1	24000	16.1	24000	16.1
East Ayrshire	21600	17.6	21600	17.6	21400	17.5	21200	17.3	21200	17.4	21300	17.4	21200	17.4	21100	17.3	21100	17.3	20900	17.2
East Dunbartonshire	18600	17.7	18500	17.5	18300	17.3	18400	17.2	18500	17.3	18800	17.5	19100	17.6	19200	17.7	19400	17.9	19500	17.9
East Lothian	18700	18.7	18800	18.6	18700	18.5	18800	18.4	18900	18.4	19000	18.2	19100	18.2	19400	18.3	19700	18.4	19700	18.3
East Renfrewshire	17900	19.7	17900	19.6	18000	19.7	18200	19.7	18400	19.8	18700	19.9	19000	20.1	19300	20.3	19500	20.4	19600	20.5
City of Edinburgh	72500	15.2	73400	15.2	74400	15.3	75300	15.3	76100	15.3	77400	15.3	78100	15.2	78500	15.1	79100	15.1	79200	15
Na h-Eileanan Siar	4700	16.8	4600	16.6	4500	16.3	4400	16.3	4300	16.1	4300	16	4400	16.2	4300	16.1	4300	15.9	4100	15.6
Falkirk	28400	18.2	28400	18.1	28300	18	28300	17.9	28300	17.9	28400	17.8	28300	17.7	28200	17.6	28100	17.5	27900	17.4
Fife	64500	17.7	64400	17.6	64200	17.5	64100	17.4	64100	17.4	64400	17.4	64300	17.3	64500	17.3	64600	17.3	64200	17.1
Glasgow City	95800	16.2	96300	16.2	96400	16.2	96700	16.1	97500	16.1	98500	16	99100	16	99900	16	100700	15.9	100500	15.8
Highland	41300	17.8	40900	17.6	40500	17.4	40100	17.2	40000	17.1	40000	17	39600	16.8	39300	16.7	39000	16.6	38500	16.3
Inverclyde	13700	16.8	13400	16.6	13200	16.5	13100	16.5	13000	16.3	12900	16.2	12700	16.1	12600	16.2	12600	16.2	12400	16.1
Midlothian	15700	18.8	15900	18.9	16100	19	16400	19	16600	19	16900	19.1	17200	19.1	17600	19.3	18000	19.4	18100	19.4
Moray	16900	18.1	16700	17.9	16600	17.6	16600	17.5	16500	17.3	16500	17.2	16400	17.1	16200	16.9	16100	16.8	16000	16.8
North Ayrshire	24400	17.7	24200	17.6	23700	17.3	23400	17.1	23200	17	23100	17	22900	16.9	22800	16.8	22500	16.7	22300	16.6
North Lanarkshire	64700	19.2	64500	19.1	63900	18.9	63600	18.8	63100	18.7	63300	18.7	63000	18.5	63000	18.5	62800	18.4	62300	18.3
Orkney Islands	3600	16.8	3600	16.6	3500	16.4	3500	16.3	3500	16.1	3500	16.1	3500	16.1	3500	16	3600	16.1	3600	15.9
Perth and Kinross	25100	17.1	25000	16.9	24600	16.7	24500	16.4	24600	16.4	24500	16.3	24500	16.2	24400	16.1	24400	16.1	24200	16
Renfrewshire	30600	17.5	30400	17.4	30100	17.3	30000	17.2	29800	17.1	30000	17	30000	17	30200	17	30300	16.9	30200	16.8
Scottish Borders	19300	17	19100	16.8	19000	16.7	19100	16.7	19000	16.6	19000	16.6	19000	16.5	19000	16.5	19000	16.5	18800	16.3
Shetland Islands	4500	19.3	4400	19	4400	18.8	4300	18.5	4300	18.3	4200	18.2	4200	18.3	4200	18.3	4200	18.3	4200	18.2
South Ayrshire	18400	16.3	18300	16.2	18100	16	17800	15.8	17800	15.8	17800	15.8	17700	15.7	17600	15.7	17600	15.6	17400	15.5
South Lanarkshire	55400	17.7	55400	17.6	55000	17.5	54900	17.4	55000	17.4	54900	17.3	55200	17.3	55300	17.3	55600	17.4	55600	17.3
Stirling	15900	17.7	15900	17.5	15600	17.1	15500	17	15500	16.7	15500	16.5	15400	16.4	15500	16.4	15400	16.4	15200	16.1
West Dunbartonshire	16000	17.7	15900	17.6	15800	17.6	15700	17.5	15700	17.5	15800	17.5	15800	17.6	15700	17.6	15600	17.6	15500	17.5
West Lothian	35400	20.2	35200	20	35000	19.9	35100	19.8	35100	19.7	35300	19.6	35400	19.5	35500	19.5	35500	19.4	35200	19.2
Antrim and Newtownabbey	29300	21.1	29400	21.2	29400	21.1	29400	21	29500	21	29600	21	29700	21	29800	20.9	29900	20.9	29800	20.8
Armagh City, Banbridge and Craigavon	44400	22.1	44900	22.2	45300	22.2	45700	22.2	46000	22.2	46800	22.3	47400	22.4	48200	22.5	48800	22.6	48900	22.5
Belfast	64900	19.4	65400	19.6	65800	19.6	66200	19.6	66600	19.6	67000	19.7	67500	19.8	68000	19.9	68500	19.9	68200	19.9
Causeway Coast and Glens	28700	20.4	28700	20.3	28500	20.1	28400	20	28500	19.9	28600	19.9	28500	19.8	28400	19.7	28400	19.6	28600	19.7
Derry City and Strabane	33400	22.5	33200	22.3	32900	22.1	32800	22	32700	21.9	32800	21.8	32800	21.8	32800	21.8	32800	21.7	32700	21.7
Fermanagh and Omagh	24900	21.9	25000	21.9	24900	21.8	24900	21.7	24900	21.6	25000	21.6	25100	21.6	25400	21.7	25400	21.7	25400	21.7
Lisburn and Castlereagh	27500	20.3	27600	20.2	27500	20.1	27700	20	28100	20	28200	20	28600	20	29100	20.2	29600	20.3	29600	20.2
Mid and East Antrim	26600	19.7	26500	19.5	26300	19.3	26300	19.2	26200	19.1	26400	19.1	26500	19.2	26800	19.3	26700	19.2	26800	19.2
Mid Ulster	32100	23.1	32300	23	32700	23.1	33000	23.1	33100	23	33500	23.1	33900	23.2	34200	23.2	34600	23.3	34800	23.4
Newry, Mourne and Down	39300	22.8	39400	22.7	39500	22.6	39600	22.6	39700	22.5	40200	22.6	40500	22.6	40700	22.6	41000	22.6	41000	22.6
Ards and North Down	29700	18.9	29800	18.9	29800	18.9	29800	18.9	29800	18.8	30000	18.8	30100	18.8	30100	18.7	30200	18.7	30000	18.5
Column Total	11882900	7081.8	11983500	7087.5	12058600	7079	12153200	7072.7	12257900	7073.5	12390100	7087.3	12505400	7110.5	12624200	7136.9	12697800	7140.6	12727600	7125.3
