# Supplementary material for: A decade of child pedestrian safety in England: a bayesian spatio-temporal analysis
Source: BMC Public Health. 2023 Feb 1;23:215. doi: 10.1186/s12889-023-15110-2 (PMC9889245; doi:10.1186/s12889-023-15110-2)
Supplement: Supplementary file 5 — Additional file 5. [file 12889_2023_15110_MOESM5_ESM.zip › road_length.xls]

## Sheet: A_road_length
lad19cd	Aroads_length	lad19cd	Broads_length
E06000001	45.4791	E06000001	8.86044
E06000002	47.6812	E06000002	16.1293
E06000003	93.5353	E06000003	22.5804
E06000004	103.815	E06000004	13.77
E06000005	62.4785	E06000005	28.3257
E06000006	49.25	E06000006	16.7027
E06000007	97.7898	E06000007	31.8193
E06000008	55.9413	E06000008	18.5292
E06000009	29.5038	E06000009	21.5461
E06000010	47.0144	E06000010	9.09443
E06000011	371.537	E06000011	318.163
E06000012	81.8754	E06000012	31.8236
E06000013	162.188	E06000013	159.566
E06000014	96.2885	E06000014	30.7873
E06000015	70.3863	E06000015	6.33937
E06000016	71.8707	E06000016	14.2653
E06000017	93.8855	E06000017	36.3595
E06000018	75.7819	E06000018	25.0892
E06000019	446.727	E06000019	314.867
E06000020	80.5461	E06000020	67.9054
E06000021	104.721	E06000021	19.8754
E06000022	130.896	E06000022	47.3051
E06000023	89.2622	E06000023	55.9593
E06000024	93.0289	E06000024	76.0679
E06000025	120.964	E06000025	116.112
E06000026	43.3677	E06000026	37.9175
E06000027	42.6723	E06000027	8.38627
E06000030	67.1862	E06000030	70.3778
E06000031	119.594	E06000031	56.7042
E06000032	28.3086	E06000032	9.15336
E06000033	33.1652	E06000033	10.4285
E06000034	83.7571	E06000034	29.5671
E06000035	67.2342	E06000035	24.3155
E06000036	48.5669	E06000036	41.405
E06000037	127.938	E06000037	76.4784
E06000038	35.3893	E06000038	8.99447
E06000039	20.7724	E06000039	5.33508
E06000040	79.3887	E06000040	68.1161
E06000041	75.8158	E06000041	57.4967
E06000042	90.9039	E06000042	31.48
E06000043	62.1853	E06000043	22.5455
E06000044	42.6226	E06000044	13.0148
E06000045	54.4698	E06000045	3.26245
E06000046	117.958	E06000046	91.7453
E06000047	402.461	E06000047	396.122
E06000049	404.395	E06000049	138.32
E06000050	308.45	E06000050	138.731
E06000051	551.321	E06000051	554.514
E06000052	695.717	E06000052	572.76
E06000054	674.03	E06000054	311.251
E06000055	109.963	E06000055	37.5412
E06000056	176.786	E06000056	85.0475
E06000057	594.637	E06000057	631.673
E06000058	92.4522	E06000058	55.0168
E06000059	435.302	E06000059	377.371
E07000004	172.654	E07000004	68.33
E07000005	56.9725	E07000005	21.7828
E07000006	45.8421	E07000006	22.2013
E07000007	87.6748	E07000007	29.7394
E07000008	37.9647	E07000008	2.56651
E07000009	136.985	E07000009	106.947
E07000010	74.4998	E07000010	131.043
E07000011	127.475	E07000011	223.916
E07000012	185.383	E07000012	88.5904
E07000026	188.685	E07000026	184.012
E07000027	26.7468	E07000028	78.867
E07000028	117.787	E07000029	36.2869
E07000029	95.3319	E07000030	166.924
E07000030	241.512	E07000031	115.411
E07000031	331.921	E07000032	67.4796
E07000032	90.7545	E07000033	54.5234
E07000033	44.947	E07000034	35.1576
E07000034	28.0377	E07000035	135.445
E07000035	181.321	E07000036	20.4382
E07000036	44.7785	E07000037	28.0268
E07000037	145.251	E07000038	90.1278
E07000038	73.5953	E07000039	31.1297
E07000039	96.8603	E07000040	107.584
E07000040	167.857	E07000041	17.7117
E07000041	21.3842	E07000042	91.2488
E07000042	121.624	E07000043	141.722
E07000043	187.318	E07000044	49.7073
E07000044	164.323	E07000045	85.0489
E07000045	150.441	E07000046	57.1155
E07000046	161.029	E07000047	99.9978
E07000047	161.28	E07000061	12.0105
E07000061	27.0896	E07000062	13.4373
E07000062	22.581	E07000063	35.6691
E07000063	74.5882	E07000064	82.3202
E07000064	120.534	E07000065	134.742
E07000065	191.23	E07000066	21.4849
E07000066	64.5561	E07000067	89.2819
E07000067	105.744	E07000068	13.7921
E07000068	51.6168	E07000069	12.89
E07000069	21.1458	E07000070	49.0305
E07000070	102.962	E07000071	71.9027
E07000071	71.5706	E07000072	68.788
E07000072	68.5228	E07000073	3.2892
E07000073	22.6085	E07000074	94.5236
E07000074	7.35986	E07000075	10.4315
E07000075	16.4854	E07000076	131.243
E07000076	62.3506	E07000077	187.616
E07000077	44.822	E07000078	10.8206
E07000078	31.4947	E07000079	106.467
E07000079	262.598	E07000080	109.424
E07000080	104.007	E07000081	12.8682
E07000081	29.2131	E07000082	83.0903
E07000082	83.7894	E07000083	70.6699
E07000083	85.0799	E07000084	64.4862
E07000084	118.383	E07000085	74.5021
E07000085	109.396	E07000086	33.7706
E07000086	24.9934	E07000087	9.15682
E07000087	26.1768	E07000088	11.0591
E07000088	6.87092	E07000089	56.4251
E07000089	52.4694	E07000090	16.8901
E07000090	23.6108	E07000091	110.866
E07000091	141.295	E07000092	12.5129
E07000092	31.0828	E07000093	57.0804
E07000093	164.562	E07000094	117.237
E07000094	113.904	E07000095	17.1713
E07000095	22.7641	E07000096	26.9595
E07000096	73.6237	E07000098	25.5054
E07000098	42.2095	E07000099	61.013
E07000099	63.2563	E07000102	5.77172
E07000102	31.6743	E07000103	0.660219
E07000103	32.6221	E07000105	50.5398
E07000105	127.61	E07000106	26.8464
E07000106	105.026	E07000107	28.4727
E07000107	58.3994	E07000108	13.4897
E07000108	86.3771	E07000109	10.1771
E07000109	40.678	E07000110	48.6123
E07000110	81.9054	E07000111	75.1081
E07000111	71.8313	E07000112	36.8137
E07000112	84.5829	E07000113	30.293
E07000113	70.4747	E07000114	33.8971
E07000114	55.4317	E07000115	20.1668
E07000115	94.6441	E07000116	63.7239
E07000116	94.8759	E07000117	3.47031
E07000117	53.8195	E07000118	47.7923
E07000118	67.6658	E07000119	41.4913
E07000119	52.6238	E07000120	23.2108
E07000120	33.9003	E07000121	40.8971
E07000121	99.1469	E07000122	25.5672
E07000122	43.1761	E07000123	43.7817
E07000123	38.0776	E07000124	60.4482
E07000124	63.3776	E07000125	24.546
E07000125	52.1862	E07000126	33.4883
E07000126	44.2224	E07000127	57.5955
E07000127	89.1902	E07000128	42.2127
E07000128	59.8628	E07000129	36.9703
E07000129	29.9866	E07000130	15.2089
E07000130	81.9792	E07000131	44.9591
E07000131	108.281	E07000132	54.7358
E07000132	62.6602	E07000133	29.1919
E07000133	63.3851	E07000134	37.2468
E07000134	81.9084	E07000135	12.4152
E07000135	8.40791	E07000136	41.3883
E07000136	75.2212	E07000137	179.578
E07000137	340.239	E07000138	25.0478
E07000138	18.2535	E07000139	140.742
E07000139	144.519	E07000140	138.72
E07000140	107.132	E07000141	105.466
E07000141	188.906	E07000142	152.846
E07000142	233.187	E07000143	149.876
E07000143	212.956	E07000144	74.4113
E07000144	81.4054	E07000145	10.2233
E07000145	55.0772	E07000146	168.935
E07000146	226.448	E07000147	119.937
E07000147	165.294	E07000148	6.60175
E07000148	37.2308	E07000149	123.935
E07000149	143.943	E07000150	5.60081
E07000150	45.6275	E07000151	22.0811
E07000151	157.701	E07000152	29.4526
E07000152	111.461	E07000153	22.001
E07000153	92.0189	E07000154	3.40633
E07000154	83.3229	E07000155	37.1237
E07000155	121.403	E07000156	28.9093
E07000156	67.1068	E07000163	129.947
E07000163	118.141	E07000164	103.843
E07000164	200.769	E07000165	129.738
E07000165	180.441	E07000166	107.764
E07000166	133.504	E07000167	94.0854
E07000167	119.409	E07000168	43.1099
E07000168	140.562	E07000169	44.0231
E07000169	149.418	E07000170	54.7994
E07000170	36.3509	E07000171	82.1526
E07000171	180.017	E07000172	28.0402
E07000172	39.5029	E07000173	29.6212
E07000173	34.9677	E07000174	20.7071
E07000174	48.5056	E07000175	56.2474
E07000175	184.625	E07000176	6.58209
E07000176	111.215	E07000177	83.1629
E07000177	141.674	E07000178	17.8757
E07000178	41.0735	E07000179	125.7
E07000179	147.311	E07000180	101.575
E07000180	159.54	E07000181	133.978
E07000181	151.35	E07000187	110.799
E07000187	187.059	E07000188	60.655
E07000188	113.769	E07000189	114.497
E07000189	248.377	E07000192	10.7511
E07000192	36.3893	E07000193	93.5608
E07000193	86.2713	E07000194	24.2209
E07000194	142.168	E07000195	46.8702
E07000195	85.0799	E07000196	28.1478
E07000196	104.463	E07000197	63.9158
E07000197	158.457	E07000198	48.206
E07000198	127.538	E07000199	13.5111
E07000199	21.1892	E07000200	120.153
E07000200	126.108	E07000202	11.8516
E07000202	38.6181	E07000203	162.728
E07000203	107.717	E07000207	22.0163
E07000207	62.3315	E07000208	20.9177
E07000208	18.347	E07000209	43.3926
E07000209	129.503	E07000210	29.5522
E07000210	69.7852	E07000211	39.2125
E07000211	57.4471	E07000212	28.5468
E07000212	39.9497	E07000213	24.5731
E07000213	26.6882	E07000214	36.3552
E07000214	38.6361	E07000215	51.4221
E07000215	38.9197	E07000216	68.5561
E07000216	100.659	E07000217	13.2812
E07000217	33.9665	E07000218	77.6578
E07000218	50.0688	E07000219	40.5606
E07000219	20.0576	E07000220	92.5656
E07000220	82.7675	E07000221	153.784
E07000221	216.357	E07000222	64.0243
E07000222	98.944	E07000223	1.9524
E07000223	28.9247	E07000224	44.2479
E07000224	81.0638	E07000225	103.363
E07000225	156.233	E07000226	8.05375
E07000226	32.6829	E07000227	63.7651
E07000227	158.538	E07000228	103.364
E07000228	86.1092	E07000229	2.47225
E07000229	24.3259	E07000234	56.3841
E07000234	59.26	E07000235	140.735
E07000235	134.543	E07000236	20.4931
E07000236	21.4605	E07000237	22.9221
E07000237	34.5661	E07000238	106.367
E07000238	146.638	E07000239	38.5572
E07000239	79.401	E07000240	38.2212
E07000240	65.1064	E07000241	42.5536
E07000241	36.2924	E07000242	91.7344
E07000242	107.757	E07000243	5.97991
E07000243	22.6474	E07000244	288.819
E07000244	219.775	E07000245	128.052
E07000245	221.24	E07000246	168.33
E07000246	158.013	E08000001	46.0659
E08000001	100.258	E08000002	32.5233
E08000002	53.7325	E08000003	33.3255
E08000003	115.933	E08000004	31.0256
E08000004	97.8603	E08000005	22.937
E08000005	82.3802	E08000006	32.163
E08000006	87.385	E08000007	37.9566
E08000007	83.6284	E08000008	30.7059
E08000008	65.3129	E08000009	51.7007
E08000009	59.7214	E08000010	54.6326
E08000010	118.633	E08000011	21.6494
E08000011	47.4808	E08000012	34.9854
E08000012	128.391	E08000013	40.5458
E08000013	80.7481	E08000014	37.2454
E08000014	90.8536	E08000015	65.3684
E08000015	100.722	E08000016	72.4457
E08000016	141.285	E08000017	52.7026
E08000017	155.882	E08000018	93.8014
E08000018	106.579	E08000019	94.9482
E08000019	159.794	E08000021	46.5303
E08000021	87.8498	E08000022	34.9778
E08000022	84.0768	E08000023	29.248
E08000023	51.1951	E08000024	45.877
E08000024	98.8272	E08000025	126.895
E08000025	203.471	E08000026	55.6432
E08000026	52.2685	E08000027	43.9955
E08000027	89.1214	E08000028	36.4857
E08000028	79.415	E08000029	64.3117
E08000029	55.6822	E08000030	40.5677
E08000030	78.6437	E08000031	13.2964
E08000031	59.9691	E08000032	77.028
E08000032	150.363	E08000033	35.2673
E08000033	142.327	E08000034	87.8455
E08000034	200.941	E08000035	76.8353
E08000035	296.59	E08000036	87.7443
E08000036	165.542	E08000037	44.7138
E08000037	76.5865	E09000001	0.321189
E09000001	10.0719	E09000002	3.12231
E09000002	40.2195	E09000003	19.242
E09000003	98.559	E09000004	11.4041
E09000004	64.0752	E09000005	15.6914
E09000005	49.3915	E09000006	27.1427
E09000006	92.5154	E09000007	19.5052
E09000007	37.8662	E09000008	27.3243
E09000008	78.6749	E09000009	22.7257
E09000009	55.9142	E09000010	6.36645
E09000010	76.2068	E09000011	13.5966
E09000011	67.9663	E09000012	13.0383
E09000012	36.3883	E09000013	4.98604
E09000013	34.032	E09000014	19.9165
E09000014	36.428	E09000015	1.74115
E09000015	46.3112	E09000016	24.1773
E09000016	49.0403	E09000017	17.6179
E09000017	71.8396	E09000018	16.1547
E09000018	73.1693	E09000019	8.22358
E09000019	41.0453	E09000020	9.51894
E09000020	29.3801	E09000021	9.32799
E09000021	46.191	E09000022	11.8246
E09000022	52.9692	E09000023	16.7509
E09000023	37.5276	E09000024	19.2352
E09000024	39.9655	E09000025	13.6499
E09000025	55.5692	E09000026	7.4393
E09000026	61.7912	E09000027	22.8893
E09000027	64.1884	E09000028	17.2635
E09000028	56.9605	E09000029	27.5714
E09000029	30.0331	E09000030	21.3015
E09000030	42.9587	E09000031	13.7876
E09000031	52.0797	E09000032	15.1123
E09000032	55.2198	E09000033	17.881
E09000033	62.8986
