# Supplementary material for: A decade of child pedestrian safety in England: a bayesian spatio-temporal analysis
Source: BMC Public Health. 2023 Feb 1;23:215. doi: 10.1186/s12889-023-15110-2 (PMC9889245; doi:10.1186/s12889-023-15110-2)
Supplement: Supplementary file 5 — Additional file 5. [file 12889_2023_15110_MOESM5_ESM.zip › schools_data.xlsx]

## Sheet: schools_org
URN	LA (code)	LA (name)	EstablishmentNumber	EstablishmentName	TypeOfEstablishment (code)	TypeOfEstablishment (name)	EstablishmentTypeGroup (code)	EstablishmentTypeGroup (name)	PhaseOfEducation (code)	PhaseOfEducation (name)	StatutoryLowAge	StatutoryHighAge	SchoolCapacity	NumberOfPupils	PercentageFSM	Easting	Northing	OfstedRating (name)
100000	201	City of London	3614	The Aldgate School	2	Voluntary aided school	4	Local authority maintained schools	2	Primary	3	11	293	276	10.2	533498	181201	Outstanding
100001	201	City of London	6005	City of London School for Girls	11	Other independent school	3	Independent schools	0	Not applicable	7	18	780	744	0	532301	181746
100002	201	City of London	6006	St Paul's Cathedral School	11	Other independent school	3	Independent schools	0	Not applicable	4	13	265	260	0	532160	181151
100003	201	City of London	6007	City of London School	11	Other independent school	3	Independent schools	0	Not applicable	10	18	1040	948	0	531981	180844
100005	202	Camden	1048	Thomas Coram Centre	15	Local authority nursery school	4	Local authority maintained schools	1	Nursery	3	5		131	30.8	530464	182403	Outstanding
100006	202	Camden	1100	CCfL Key Stage 4 PRU	14	Pupil referral unit	4	Local authority maintained schools	0	Not applicable	14	16		53	64.2	527663	185479	Good
100007	202	Camden	1101	Camden Primary Pupil Referral Unit	14	Pupil referral unit	4	Local authority maintained schools	0	Not applicable	5	11	20	18	83.3	529082	182617	Good
100008	202	Camden	2019	Argyle Primary School	1	Community school	4	Local authority maintained schools	2	Primary	3	11	432	351	43.3	530238	182761	Good
100009	202	Camden	2036	Beckford Primary School	1	Community school	4	Local authority maintained schools	2	Primary	3	11	459	415	33.5	524888	185067	Good
100010	202	Camden	2065	Brecknock Primary School	1	Community school	4	Local authority maintained schools	2	Primary	2	11	583	387	38.7	529912	184835	Good
100011	202	Camden	2078	Brookfield Primary School	1	Community school	4	Local authority maintained schools	2	Primary	3	11	459	423	17.5	528706	186594	Good
100012	202	Camden	2095	Carlton Primary School	1	Community school	4	Local authority maintained schools	2	Primary	3	11	436	259	50.6	528386	185209	Good
100013	202	Camden	2184	Edith Neville Primary School	1	Community school	4	Local authority maintained schools	2	Primary	3	11	232	197	36.5	529725	183195	Good
100014	202	Camden	2219	Fleet Primary School	1	Community school	4	Local authority maintained schools	2	Primary	3	11	210	222	32	527677	185424	Good
100015	202	Camden	2290	Hawley Primary School	1	Community school	4	Local authority maintained schools	2	Primary	3	11	236	223	25.1	528886	184273	Good
100018	202	Camden	2436	Netley Primary School & Centre for Autism	1	Community school	4	Local authority maintained schools	2	Primary	2	11	476	409	47.5	529095	182598	Good
100019	202	Camden	2438	New End Primary School	1	Community school	4	Local authority maintained schools	2	Primary	3	11	435	366	17.5	526483	185916	Good
100020	202	Camden	2475	Primrose Hill School	1	Community school	4	Local authority maintained schools	2	Primary	2	11	483	466	27.3	528304	183909	Outstanding
100021	202	Camden	2502	Rhyl Primary School	1	Community school	4	Local authority maintained schools	2	Primary	3	11	420	347	46.4	528334	184823	Good
100022	202	Camden	2507	Richard Cobden Primary School	1	Community school	4	Local authority maintained schools	2	Primary	3	11	420	409	40.6	529342	183487	Outstanding
100023	202	Camden	2603	Torriano Primary School	1	Community school	4	Local authority maintained schools	2	Primary	3	11	459	449	30.7	529559	185072	Outstanding
100025	202	Camden	2775	Gospel Oak Primary School	1	Community school	4	Local authority maintained schools	2	Primary	3	11	472	467	28.7	528230	185638	Outstanding
100026	202	Camden	2797	Fitzjohn's Primary School	1	Community school	4	Local authority maintained schools	2	Primary	3	11	210	231	5.2	526566	185411	Good
100027	202	Camden	2841	Eleanor Palmer Primary School	1	Community school	4	Local authority maintained schools	2	Primary	3	11	236	235	8.9	529117	185613	Outstanding
100028	202	Camden	3323	Christ Church Primary School, Hampstead	2	Voluntary aided school	4	Local authority maintained schools	2	Primary	4	11	196	190	2.6	526518	186095	Outstanding
100029	202	Camden	3327	Christ Church School	2	Voluntary aided school	4	Local authority maintained schools	2	Primary	3	11	210	210	35.3	528821	182991	Good
100030	202	Camden	3340	Emmanuel Church of England Primary School	2	Voluntary aided school	4	Local authority maintained schools	2	Primary	3	11	236	236	8.2	525336	185264	Good
100031	202	Camden	3352	Hampstead Parochial Church of England Primary School	2	Voluntary aided school	4	Local authority maintained schools	2	Primary	4	11	240	233	7.3	526301	185733	Good
100032	202	Camden	3359	Holy Trinity CofE Primary School, NW3	2	Voluntary aided school	4	Local authority maintained schools	2	Primary	4	11	189	182	41.2	526445	184601	Good
100033	202	Camden	3361	Holy Trinity and Saint Silas CofE Primary School, NW1	2	Voluntary aided school	4	Local authority maintained schools	2	Primary	4	11	210	209	22	528675	184432	Outstanding
100034	202	Camden	3370	Kentish Town Church of England Primary School	2	Voluntary aided school	4	Local authority maintained schools	2	Primary	3	11	236	237	27.4	529113	185066	Outstanding
100035	202	Camden	3391	Rosary Catholic Primary School	2	Voluntary aided school	4	Local authority maintained schools	2	Primary	3	11	360	309	24.9	527199	185281	Good
100036	202	Camden	3398	St Alban's Church of England Primary School	2	Voluntary aided school	4	Local authority maintained schools	2	Primary	3	11	236	198	34.3	531156	181834	Good
100039	202	Camden	3429	St Dominic's Catholic Primary School	2	Voluntary aided school	4	Local authority maintained schools	2	Primary	3	11	336	186	42.5	527842	185252	Good
100040	202	Camden	3441	St George the Martyr Church of England Primary School	2	Voluntary aided school	4	Local authority maintained schools	2	Primary	3	11	222	222	26.5	530763	182065	Outstanding
100041	202	Camden	3482	St Josephs Catholic Primary School	2	Voluntary aided school	4	Local authority maintained schools	2	Primary	3	11	236	194	28.4	530415	181368	Good
100042	202	Camden	3517	St Mary's Kilburn Church of England Primary School	2	Voluntary aided school	4	Local authority maintained schools	2	Primary	3	11	210	227	36.1	525389	183932	Good
100043	202	Camden	3521	St Mary and St Pancras Church of England Primary School	2	Voluntary aided school	4	Local authority maintained schools	2	Primary	3	11	234	219	43.1	529495	183146	Good
100044	202	Camden	3546	St Michael's Church of England Primary School	2	Voluntary aided school	4	Local authority maintained schools	2	Primary	4	11	210	167	49.7	529204	183886	Good
100045	202	Camden	3560	St Patrick's Catholic Primary School	2	Voluntary aided school	4	Local authority maintained schools	2	Primary	3	11	210	211	45.9	528861	185010	Good
100046	202	Camden	3568	St Paul's Church of England Primary School	2	Voluntary aided school	4	Local authority maintained schools	2	Primary	4	11	210	206	22.3	527498	184129	Good
100047	202	Camden	3649	St Eugene de Mazenod Roman Catholic Primary School	2	Voluntary aided school	4	Local authority maintained schools	2	Primary	4	11	210	203	32	525360	183998	Outstanding
100048	202	Camden	3655	Our Lady Roman Catholic Primary School	2	Voluntary aided school	4	Local authority maintained schools	2	Primary	3	11	223	297	58.9	529268	183862	Good
100049	202	Camden	4104	Haverstock School	1	Community school	4	Local authority maintained schools	4	Secondary	11	18	1336	893	48	528159	184498	Good
100050	202	Camden	4166	Parliament Hill School	1	Community school	4	Local authority maintained schools	4	Secondary	11	18	1164	1166	30.8	528369	186019	Good
100051	202	Camden	4196	Regent High School	1	Community school	4	Local authority maintained schools	4	Secondary	11	18	1550	1010	48.9	529555	183356	Good
100052	202	Camden	4275	Hampstead School	1	Community school	4	Local authority maintained schools	4	Secondary	11	18	1302	1308	25.1	524402	185633	Good
100053	202	Camden	4285	Acland Burghley School	1	Community school	4	Local authority maintained schools	4	Secondary	11	18	1200	1072	29.7	528962	185931	Good
100054	202	Camden	4611	The Camden School for Girls	2	Voluntary aided school	4	Local authority maintained schools	4	Secondary	11	18	1000	1043	20.9	529441	184659	Outstanding
100055	202	Camden	4652	Maria Fidelis Catholic School FCJ	2	Voluntary aided school	4	Local authority maintained schools	4	Secondary	11	18	917	748	36.7	529642	182873	Good
100056	202	Camden	4688	William Ellis School	2	Voluntary aided school	4	Local authority maintained schools	4	Secondary	11	18	895	844	32.3	528267	186049	Good
100059	202	Camden	5401	La Sainte Union Catholic Secondary School	2	Voluntary aided school	4	Local authority maintained schools	4	Secondary	11	18	1219	1032	19.7	528379	186191	Good
100060	202	Camden	5950	Children's Hospital School at Gt Ormond Street and UCH	12	Foundation special school	5	Special schools	0	Not applicable	4	18		144	0	530533	182041	Outstanding
100061	202	Camden	6013	St Christopher's School	11	Other independent school	3	Independent schools	0	Not applicable	4	11	260	240	0	526978	185153
100062	202	Camden	6014	St Margaret's School	11	Other independent school	3	Independent schools	0	Not applicable	4	16	170	171	0	525551	185876
100063	202	Camden	6016	Sarum Hall School	11	Other independent school	3	Independent schools	0	Not applicable	3	11	192	184	0	527291	184479
100064	202	Camden	6017	The Hall School	11	Other independent school	3	Independent schools	0	Not applicable	4	13	470	443	0	526932	184533
100065	202	Camden	6018	University College School	11	Other independent school	3	Independent schools	0	Not applicable	4	18	1101	1256	0	526202	185414
100066	202	Camden	6038	The Cavendish School	11	Other independent school	3	Independent schools	0	Not applicable	3	11	276	240	0	528739	183866
100067	202	Camden	6084	St Mary's School, Hampstead	11	Other independent school	3	Independent schools	0	Not applicable	2	11	307	295	0	526543	185092
100068	202	Camden	6174	North Bridge House Pre-Prep School	11	Other independent school	3	Independent schools	0	Not applicable	5	7	202	117	0	526368	184811
100069	202	Camden	6179	Hereward House School	11	Other independent school	3	Independent schools	0	Not applicable	4	13	170	173	0	527001	184495
100070	202	Camden	6181	St Anthony's Preparatory School	11	Other independent school	3	Independent schools	0	Not applicable	4	13	330	314	0	526536	185454
100071	202	Camden	6195	North Bridge Nursery School	11	Other independent school	3	Independent schools	0	Not applicable	2	5	220	188	0	526549	184913
100072	202	Camden	6210	Lyndhurst House Preparatory School	11	Other independent school	3	Independent schools	0	Not applicable	4	13	168	136	0	526875	185297
100073	202	Camden	6264	Hampstead Hill School	11	Other independent school	3	Independent schools	0	Not applicable	2	8	400	389	0	527085	185400	Outstanding
100074	202	Camden	6269	North Bridge House Senior School	11	Other independent school	3	Independent schools	0	Not applicable	11	16	370	409	0	526640	185531
100075	202	Camden	6295	Trevor-Roberts School	11	Other independent school	3	Independent schools	0	Not applicable	4	13	180	175	0	526981	184414
100076	202	Camden	6307	South Hampstead High School	11	Other independent school	3	Independent schools	0	Not applicable	4	18	934	928	0	526491	184607
100077	202	Camden	6353	The Village School	11	Other independent school	3	Independent schools	0	Not applicable	3	11	140	91	0	527781	184808	Outstanding
100078	202	Camden	6360	Heathside Preparatory School	11	Other independent school	3	Independent schools	0	Not applicable	2	14	600	261	0	526506	185985	Requires improvement
100080	202	Camden	6380	Devonshire House Preparatory School	11	Other independent school	3	Independent schools	0	Not applicable	2	13	685	663	0	526456	185413
100081	202	Camden	6384	Broadhurst School	11	Other independent school	3	Independent schools	0	Not applicable	2	5	135	115	0	526211	184422
100082	202	Camden	6385	College Francais Bilingue De Londres	11	Other independent school	3	Independent schools	0	Not applicable	3	16	710	661	0	528672	184981	Outstanding
100084	202	Camden	6387	Fine Arts College	11	Other independent school	3	Independent schools	0	Not applicable	13	19	225	201	0	527535	184578
100087	202	Camden	6392	The Mulberry House School	11	Other independent school	3	Independent schools	0	Not applicable	2	7	223	182	0	524389	185149
100090	202	Camden	6395	Southbank International School Hampstead	11	Other independent school	3	Independent schools	0	Not applicable	3	11	224	217	0	526368	184950
100091	202	Camden	7008	Frank Barnes School for Deaf Children	7	Community special school	5	Special schools	0	Not applicable	2	11	35	32	43.8	530000	183795	Outstanding
100092	202	Camden	7137	Camden Centre for Learning (CCfL) Special School	7	Community special school	5	Special schools	0	Not applicable	11	16	35	29	79.3	528612	184451	Good
100094	202	Camden	7201	Royal Free Hospital Children's School	7	Community special school	5	Special schools	0	Not applicable	5	16		195	0	527297	185410	Outstanding
100096	202	Camden	7205	Swiss Cottage School - Development & Research Centre	7	Community special school	5	Special schools	0	Not applicable	2	19	260	261	50.9	526914	184029	Outstanding
100097	203	Greenwich	1001	Rachel McMillan Nursery School and Children's Centre	15	Local authority nursery school	4	Local authority maintained schools	1	Nursery	2	5		171	1.7	537362	177674	Outstanding
100098	203	Greenwich	1006	Pound Park Nursery School	15	Local authority nursery school	4	Local authority maintained schools	1	Nursery	2	4		204	2	541837	178429	Outstanding
100099	203	Greenwich	1016	Abbey Wood Nursery School	15	Local authority nursery school	4	Local authority maintained schools	1	Nursery	2	5		138	18.9	546762	178508	Good
100102	203	Greenwich	1022	Robert Owen Nursery School	15	Local authority nursery school	4	Local authority maintained schools	1	Nursery	3	5		261	4.3	539393	178453	Outstanding
100103	203	Greenwich	1101	Newhaven Pupil Referral Unit	14	Pupil referral unit	4	Local authority maintained schools	0	Not applicable	5	16		150	28.5	541731	175472	Good
100113	203	Greenwich	2028	Bannockburn Primary School	1	Community school	4	Local authority maintained schools	2	Primary	3	11	918	884	15.3	545529	178546	Outstanding
100114	203	Greenwich	2071	Morden Mount Primary School	1	Community school	4	Local authority maintained schools	2	Primary	3	11	450	416	29.8	538003	176437	Good
100115	203	Greenwich	2106	Cherry Orchard Primary School	1	Community school	4	Local authority maintained schools	2	Primary	3	11	210	239	16.9	541222	177219	Good
100120	203	Greenwich	2174	Ealdham Primary School	1	Community school	4	Local authority maintained schools	2	Primary	3	11	460	411	31.6	541517	175119	Good
100125	203	Greenwich	2228	Fossdene Primary School	1	Community school	4	Local authority maintained schools	2	Primary	3	11	420	387	25.1	540841	178110	Good
100126	203	Greenwich	2242	Gallions Mount Primary School	1	Community school	4	Local authority maintained schools	2	Primary	3	11	472	329	23.1	545821	178268	Good
100127	203	Greenwich	2258	Gordon Primary School	1	Community school	4	Local authority maintained schools	2	Primary	3	11	420	437	12.4	542832	175288	Good
100129	203	Greenwich	2271	Haimo Primary School	1	Community school	4	Local authority maintained schools	2	Primary	3	11	330	364	33.1	541948	174911	Good
100131	203	Greenwich	2299	Henwick Primary School	1	Community school	4	Local authority maintained schools	2	Primary	3	11	476	419	26.9	542011	175689	Good
100134	203	Greenwich	2325	Invicta Primary School	1	Community school	4	Local authority maintained schools	2	Primary	3	11	630	709	15.8	540412	177493	Good
100136	203	Greenwich	2353	Kidbrooke Park Primary School	1	Community school	4	Local authority maintained schools	2	Primary	3	11	472	430	27.5	541246	176520	Good
100137	203	Greenwich	2410	Meridian Primary School	1	Community school	4	Local authority maintained schools	2	Primary	3	11	240	235	14.6	538861	177987	Good
100140	203	Greenwich	2471	Plumcroft Primary School	1	Community school	4	Local authority maintained schools	2	Primary	3	11	990	844	20.6	544151	177486	Good
100141	203	Greenwich	2552	Sherington Primary School	1	Community school	4	Local authority maintained schools	2	Primary	3	11	420	478	14.8	540764	177627	Outstanding
100142	203	Greenwich	2598	Thorntree Primary School	1	Community school	4	Local authority maintained schools	2	Primary	3	11	250	229	21.9	541865	178397	Good
100146	203	Greenwich	2662	Wyborne Primary School	1	Community school	4	Local authority maintained schools	2	Primary	3	11	403	430	18.9	543932	173264	Good
100149	203	Greenwich	2798	Montbelle Primary School	1	Community school	4	Local authority maintained schools	2	Primary	3	11	470	451	17.4	543480	171884	Good
100150	203	Greenwich	2801	Boxgrove Primary School	1	Community school	4	Local authority maintained schools	2	Primary	3	11	472	441	28.6	547069	179278	Good
100152	203	Greenwich	2813	De Lucy Primary School	1	Community school	4	Local authority maintained schools	2	Primary	3	11	510	564	26.8	546656	179560	Requires improvement
100154	203	Greenwich	2851	Wingfield Primary School	1	Community school	4	Local authority maintained schools	2	Primary	3	11	630	442	12.9	540596	175520	Good
100155	203	Greenwich	2877	Cardwell Primary School	1	Community school	4	Local authority maintained schools	2	Primary	3	11	480	462	23	542625	178829	Outstanding
100158	203	Greenwich	2900	Heronsgate Primary School	1	Community school	4	Local authority maintained schools	2	Primary	3	11	918	867	22.4	544682	179291	Outstanding
100159	203	Greenwich	2901	Linton Mead Primary School	1	Community school	4	Local authority maintained schools	2	Primary	3	11	454	395	34.9	546738	180895	Good
100162	203	Greenwich	2915	Greenslade Primary School	1	Community school	4	Local authority maintained schools	2	Primary	3	11	210	229	18	544981	177699	Good
100163	203	Greenwich	2916	Mulgrave Primary School	1	Community school	4	Local authority maintained schools	2	Primary	2	11	540	427	23.7	543186	178646	Good
100164	203	Greenwich	2917	Charlton Manor Primary School	1	Community school	4	Local authority maintained schools	2	Primary	3	11	470	458	20.3	541549	177353	Good
100165	203	Greenwich	3322	Christ Church Church of England Primary School	2	Voluntary aided school	4	Local authority maintained schools	2	Primary	4	11	210	190	28.4	539398	178485	Good
100166	203	Greenwich	3331	Christ Church Church of England Primary School, Shooters Hill	2	Voluntary aided school	4	Local authority maintained schools	2	Primary	5	11	210	209	8.6	543236	176562	Outstanding
100167	203	Greenwich	3338	Eltham Church of England Primary School	2	Voluntary aided school	4	Local authority maintained schools	2	Primary	3	11	462	462	6.3	542989	174524	Outstanding
100168	203	Greenwich	3382	Our Lady of Grace Catholic Primary School	2	Voluntary aided school	4	Local authority maintained schools	2	Primary	4	11	330	329	12.2	540873	177706	Outstanding
100169	203	Greenwich	3481	St Joseph's Catholic Primary School	2	Voluntary aided school	4	Local authority maintained schools	2	Primary	5	11	210	198	31.8	539329	178289	Good
100170	203	Greenwich	3500	St Margaret's Church of England Primary School	2	Voluntary aided school	4	Local authority maintained schools	2	Primary	3	11	420	334	15.4	544274	178095	Good
100171	203	Greenwich	3526	Saint Mary Magdalene Church of England All Through School	2	Voluntary aided school	4	Local authority maintained schools	7	All-through	3	18	1800	1383	29.3	543194	178936	Good
100173	203	Greenwich	3561	St Patrick's Catholic Primary School	2	Voluntary aided school	4	Local authority maintained schools	2	Primary	3	11	367	357	15.4	544890	178606	Good
100174	203	Greenwich	3577	St Alfege with St Peter's Church of England Primary School	2	Voluntary aided school	4	Local authority maintained schools	2	Primary	3	11	262	226	26.8	538127	177732	Good
100175	203	Greenwich	3585	St Peter's Catholic Primary School	2	Voluntary aided school	4	Local authority maintained schools	2	Primary	5	11	210	205	16.6	543728	178491	Outstanding
100176	203	Greenwich	3604	St Thomas More Catholic Primary School	2	Voluntary aided school	4	Local authority maintained schools	2	Primary	4	11	210	205	5.9	542156	175625	Good
100177	203	Greenwich	3632	St Thomas A Becket Roman Catholic Primary School	2	Voluntary aided school	4	Local authority maintained schools	2	Primary	3	11	400	421	17.5	546166	179075	Good
100178	203	Greenwich	3657	Holy Family Catholic Primary School	2	Voluntary aided school	4	Local authority maintained schools	2	Primary	4	11	210	167	22.2	541151	175396	Good
100179	203	Greenwich	3662	Notre Dame Catholic Primary School	2	Voluntary aided school	4	Local authority maintained schools	2	Primary	5	11	210	193	17.1	543633	177821	Good
100180	203	Greenwich	3666	St Margaret Clitherow Catholic Primary School	2	Voluntary aided school	4	Local authority maintained schools	2	Primary	3	11	262	213	8.7	546767	180139	Good
100181	203	Greenwich	3668	Bishop John Robinson Church of England Primary School	2	Voluntary aided school	4	Local authority maintained schools	2	Primary	3	11	210	220	14.1	547142	180957	Good
100182	203	Greenwich	4077	Eltham Hill School	1	Community school	4	Local authority maintained schools	4	Secondary	11	19	1050	1153	15.7	542250	174421	Good
100183	203	Greenwich	4130	Plumstead Manor School	1	Community school	4	Local authority maintained schools	4	Secondary	11	19	1476	1477	24.5	544831	178057	Good
100190	203	Greenwich	4294	Thomas Tallis School	1	Community school	4	Local authority maintained schools	4	Secondary	11	19	1950	1972	21	540856	175919	Good
100193	203	Greenwich	4682	St Ursula's Convent School	2	Voluntary aided school	4	Local authority maintained schools	4	Secondary	11	16	675	638	11.1	538590	177088	Outstanding
100197	203	Greenwich	5200	Hawksmoor School	5	Foundation school	4	Local authority maintained schools	2	Primary	3	11	730	538	19.8	546726	180495	Serious Weaknesses
100198	203	Greenwich	6065	The Pointer School	11	Other independent school	3	Independent schools	0	Not applicable	3	11	364	369	0	540209	177029
100199	203	Greenwich	6114	Blackheath Preparatory School	11	Other independent school	3	Independent schools	0	Not applicable	3	11	420	384	0	540095	176757
100200	203	Greenwich	6169	Riverston School	11	Other independent school	3	Independent schools	0	Not applicable	1	21	326	172	0	540433	174828
100201	203	Greenwich	6170	St Olave's Prep School	11	Other independent school	3	Independent schools	0	Not applicable	3	11	220	219	0	543704	172762
100202	203	Greenwich	6293	Colfe's School	11	Other independent school	3	Independent schools	0	Not applicable	3	19	1120	1160	0	540572	174309
100203	209	Lewisham	6294	Heath House Preparatory School	11	Other independent school	3	Independent schools	0	Not applicable	3	11	200	122	0	539675	176150
100204	203	Greenwich	7118	King's Oak School	7	Community special school	5	Special schools	0	Not applicable	11	16		35	48.6	541778	174205	Good
100212	204	Hackney	1008	Wentworth Nursery School and Children's Centre	15	Local authority nursery school	4	Local authority maintained schools	1	Nursery	2	5		91	0	535916	184524	Outstanding
100213	204	Hackney	1051	Comet Nursery School and Children's Centre	15	Local authority nursery school	4	Local authority maintained schools	1	Nursery	2	5		122	3.7	533227	183661	Outstanding
100218	204	Hackney	2048	Berger Primary School	1	Community school	4	Local authority maintained schools	2	Primary	3	11	420	468	38.2	535671	184827	Good
100221	204	Hackney	2120	Colvestone Primary School	1	Community school	4	Local authority maintained schools	2	Primary	3	11	245	205	26	533631	185118	Good
100223	204	Hackney	2150	Daubeney Primary School	1	Community school	4	Local authority maintained schools	2	Primary	3	11	690	610	27.3	536126	185583	Requires improvement
100224	204	Hackney	2155	De Beauvoir Primary School	1	Community school	4	Local authority maintained schools	2	Primary	3	11	420	207	55.6	533254	184727	Requires improvement
100225	204	Hackney	2238	Gainsborough Primary School	1	Community school	4	Local authority maintained schools	2	Primary	2	11	630	309	43.8	536980	184834	Good
100229	204	Hackney	2376	Lauriston School	1	Community school	4	Local authority maintained schools	2	Primary	3	11	420	452	17.8	535636	183779	Good
100230	204	Hackney	2388	London Fields Primary School	1	Community school	4	Local authority maintained schools	2	Primary	3	11	457	452	26.6	534642	183828	Outstanding
100231	204	Hackney	2421	Millfields Community School	1	Community school	4	Local authority maintained schools	2	Primary	3	11	680	670	17.5	535218	185910	Good
100232	204	Hackney	2431	Morningside Primary School	1	Community school	4	Local authority maintained schools	2	Primary	2	11	504	476	46.7	535292	184869	Outstanding
100234	204	Hackney	2450	Orchard Primary School	1	Community school	4	Local authority maintained schools	2	Primary	3	11	630	651	37.6	535394	184242	Outstanding
100235	204	Hackney	2487	Queensbridge Primary School	1	Community school	4	Local authority maintained schools	2	Primary	3	11	480	480	29	533825	184027	Outstanding
100236	204	Hackney	2489	Randal Cremer Primary School	1	Community school	4	Local authority maintained schools	2	Primary	3	11	420	330	36.2	533638	183358	Good
100239	204	Hackney	2532	Princess May Primary School	1	Community school	4	Local authority maintained schools	2	Primary	3	11	420	361	31.8	533380	185516	Good
100240	204	Hackney	2539	Sebright School	1	Community school	4	Local authority maintained schools	2	Primary	3	11	460	404	35.6	534243	183445	Outstanding
100241	204	Hackney	2545	Shacklewell Primary School	1	Community school	4	Local authority maintained schools	2	Primary	2	11	482	466	24.5	533714	185576	Outstanding
100242	204	Hackney	2564	Southwold Primary School	1	Community school	4	Local authority maintained schools	2	Primary	3	11	430	398	28	535010	186746	Outstanding
100243	204	Hackney	2592	Thomas Fairchild Community School	1	Community school	4	Local authority maintained schools	2	Primary	3	11	356	281	51.3	532494	183307	Requires improvement
100244	204	Hackney	2615	Tyssen Community Primary School	1	Community school	4	Local authority maintained schools	2	Primary	3	11	420	385	33.2	534111	187372	Good
100245	204	Hackney	2636	Shoreditch Park Primary School	1	Community school	4	Local authority maintained schools	2	Primary	3	11	445	426	47.1	532859	183527	Outstanding
100248	204	Hackney	2654	Woodberry Down Community Primary School	1	Community school	4	Local authority maintained schools	2	Primary	2	11	726	700	34.3	532393	187810	Outstanding
100250	204	Hackney	2779	Kingsmead Primary School	1	Community school	4	Local authority maintained schools	2	Primary	3	11	210	232	46.2	536310	185685	Outstanding
100251	204	Hackney	2795	Sir Thomas Abney School	1	Community school	4	Local authority maintained schools	2	Primary	3	11	500	361	35.3	533018	187474	Good
100252	204	Hackney	2856	Grasmere Primary School	1	Community school	4	Local authority maintained schools	2	Primary	3	11	210	227	13.6	532960	185754	Good
100253	204	Hackney	2859	Jubilee Primary School	1	Community school	4	Local authority maintained schools	2	Primary	3	11	374	436	17.3	534149	187016	Outstanding
100254	204	Hackney	2860	Nightingale Primary School	1	Community school	4	Local authority maintained schools	2	Primary	3	11	238	230	37.1	534594	185895	Good
100255	204	Hackney	2861	Baden-Powell School	1	Community school	4	Local authority maintained schools	2	Primary	3	11	230	226	34.8	534738	186059	Good
100256	204	Hackney	2862	Harrington Hill Primary School	1	Community school	4	Local authority maintained schools	2	Primary	3	11	630	298	37.1	534968	187170	Good
100257	204	Hackney	2863	Holmleigh Primary School	1	Community school	4	Local authority maintained schools	2	Primary	3	11	234	230	29.6	533510	187449	Outstanding
100258	204	Hackney	2864	Grazebrook Primary School	1	Community school	4	Local authority maintained schools	2	Primary	3	11	480	459	15.1	532963	186776	Outstanding
100259	204	Hackney	2865	Parkwood Primary School	1	Community school	4	Local authority maintained schools	2	Primary	3	11	240	209	26.7	531839	186844	Good
100260	204	Hackney	2872	Benthal Primary School	1	Community school	4	Local authority maintained schools	2	Primary	3	11	414	344	31.9	534224	186153	Good
100261	204	Hackney	2896	Mandeville Primary School	1	Community school	4	Local authority maintained schools	2	Primary	3	11	420	278	49.2	536002	186066	Good
100263	204	Hackney	3358	Holy Trinity Church of England Primary School	2	Voluntary aided school	4	Local authority maintained schools	2	Primary	3	11	207	301	33.5	533726	184592	Good
100264	204	Hackney	3371	Our Lady and St Joseph Catholic Primary School	2	Voluntary aided school	4	Local authority maintained schools	2	Primary	3	11	240	224	19.4	533206	184640	Outstanding
100266	204	Hackney	3458	St John the Baptist Voluntary Aided Church of England Primary School	2	Voluntary aided school	4	Local authority maintained schools	2	Primary	3	11	456	350	41.8	532997	183073	Outstanding
100267	204	Hackney	3543	St Matthias Church of England Primary School	2	Voluntary aided school	4	Local authority maintained schools	2	Primary	2	11	240	234	51.3	533258	185524	Good
100268	204	Hackney	3553	St Monica's Roman Catholic Primary School	2	Voluntary aided school	4	Local authority maintained schools	2	Primary	2	11	261	231	31.4	533242	182802	Good
100269	204	Hackney	3572	St. Paul's With St. Michael's CofE Primary School	2	Voluntary aided school	4	Local authority maintained schools	2	Primary	3	11	236	204	49	534264	183839	Outstanding
100270	204	Hackney	3616	St John of Jerusalem Church of England Primary School	2	Voluntary aided school	4	Local authority maintained schools	2	Primary	3	11	215	176	41.5	535320	184155	Good
100271	204	Hackney	3618	St Mary's Church of England Primary School, Stoke Newington	2	Voluntary aided school	4	Local authority maintained schools	2	Primary	3	11	236	200	35.5	533081	186564	Good
100274	204	Hackney	3659	St Scholastica's Catholic Primary School	2	Voluntary aided school	4	Local authority maintained schools	2	Primary	3	11	210	212	45.1	534408	186210	Good
100275	204	Hackney	3663	Simon Marks Jewish Primary School	2	Voluntary aided school	4	Local authority maintained schools	2	Primary	3	11	240	114	18.5	533974	186970	Good
100277	204	Hackney	4283	Haggerston School	1	Community school	4	Local authority maintained schools	4	Secondary	11	19	1100	1011	37.8	533829	183266	Good
100279	204	Hackney	4310	Stoke Newington School and Sixth Form	1	Community school	4	Local authority maintained schools	4	Secondary	11	19	1651	1652	25.8	532879	186072	Good
100282	204	Hackney	4641	Our Lady's Catholic High School	2	Voluntary aided school	4	Local authority maintained schools	4	Secondary	11	18	756	742	30.7	533481	187911	Good
100284	204	Hackney	4697	The Urswick School - A Church of England Secondary School	2	Voluntary aided school	4	Local authority maintained schools	4	Secondary	11	19	1050	862	66.1	535046	184634	Good
100285	204	Hackney	4714	Cardinal Pole Catholic School	2	Voluntary aided school	4	Local authority maintained schools	4	Secondary	11	19	1050	1029	41.2	535492	184933	Good
100287	204	Hackney	6072	Yesodey Hatorah School	11	Other independent school	3	Independent schools	0	Not applicable	5	16	920	678	0	533530	187905	Requires improvement
100289	204	Hackney	6233	Talmud Torah Yetev Lev	11	Other independent school	3	Independent schools	0	Not applicable	2	12	567	1073		534258	187015	Inadequate
100291	204	Hackney	6242	Bnois Jerusalem Girls School	11	Other independent school	3	Independent schools	0	Not applicable	2	16	850	832	0	532994	187930	Inadequate
100293	204	Hackney	6296	Beis Rochel d'Satmar Girls' School	11	Other independent school	3	Independent schools	0	Not applicable	2	19	1475	1168	0	533153	187929	Requires improvement
100294	204	Hackney	6331	Talmud Torah Machzikei Hadass School	11	Other independent school	3	Independent schools	0	Not applicable	3	16	650	598		534146	187743	Inadequate
100295	204	Hackney	6337	Beis Malka Girls' School	11	Other independent school	3	Independent schools	0	Not applicable	2	16	620	580	0	533811	187086	Good
100296	204	Hackney	6377	Talmud Torah Chaim Meirim Wiznitz School	11	Other independent school	3	Independent schools	0	Not applicable	4	13	237	263	0	533841	187130	Inadequate
100298	204	Hackney	6385	Bobov Primary Boys School	11	Other independent school	3	Independent schools	0	Not applicable	2	13	310	234		533958	187920	Inadequate
100299	204	Hackney	6387	T T T Y Y School	11	Other independent school	3	Independent schools	0	Not applicable	2	13	199	162		533064	187207	Inadequate
100300	204	Hackney	6388	Tayyibah Girls' School	11	Other independent school	3	Independent schools	0	Not applicable	4	18	259	189	0	534460	187173	Inadequate
100303	211	Tower Hamlets	6385	River House Montessori School	11	Other independent school	3	Independent schools	0	Not applicable	3	16	370	282	0	537643	179702	Good
100307	204	Hackney	7097	Stormont House School	7	Community special school	5	Special schools	0	Not applicable	11	17	120	133	64.3	534629	185541	Outstanding
100311	204	Hackney	7161	The Garden School	7	Community special school	5	Special schools	0	Not applicable	4	16		148	51.4	533294	185654	Outstanding
100312	204	Hackney	7171	Ickburgh School	7	Community special school	5	Special schools	0	Not applicable	3	19	150	114	62.9	536188	185040	Good
100315	205	Hammersmith and Fulham	1034	Randolph Beresford Early Years Centre	15	Local authority nursery school	4	Local authority maintained schools	1	Nursery	3	5		140	23.3	522759	180583	Outstanding
100316	205	Hammersmith and Fulham	1039	Vanessa Nursery School	15	Local authority nursery school	4	Local authority maintained schools	1	Nursery	3	5		98	17.9	522645	179588	Outstanding
100317	205	Hammersmith and Fulham	1056	James Lee Nursery School	15	Local authority nursery school	4	Local authority maintained schools	1	Nursery	3	5		59	12.1	524114	178545	Outstanding
100318	205	Hammersmith and Fulham	1059	Bayonne Nursery School	15	Local authority nursery school	4	Local authority maintained schools	1	Nursery	2	5		73	7.9	524079	177674	Outstanding
100321	205	Hammersmith and Fulham	2002	Addison Primary School	1	Community school	4	Local authority maintained schools	2	Primary	3	11	420	327	34.6	523706	179379	Good
100322	205	Hammersmith and Fulham	2026	Avonmore Primary School	1	Community school	4	Local authority maintained schools	2	Primary	3	11	208	217	36.4	524403	178848	Good
100324	205	Hammersmith and Fulham	2061	Brackenbury Primary School	1	Community school	4	Local authority maintained schools	2	Primary	3	11	446	423	29.2	522760	179365	Outstanding
100326	205	Hammersmith and Fulham	2134	Miles Coverdale Primary School	1	Community school	4	Local authority maintained schools	2	Primary	3	11	210	234	27.4	523026	179840	Outstanding
100328	205	Hammersmith and Fulham	2223	Flora Gardens Primary School	1	Community school	4	Local authority maintained schools	2	Primary	3	11	209	217	41.4	522590	178797	Good
100331	205	Hammersmith and Fulham	2350	Kenmont Primary School	1	Community school	4	Local authority maintained schools	2	Primary	3	11	240	221	39.4	522501	182898	Good
100334	205	Hammersmith and Fulham	2408	Melcombe Primary School	1	Community school	4	Local authority maintained schools	2	Primary	3	11	470	373	28.2	523607	177859	Requires improvement
100335	205	Hammersmith and Fulham	2444	Old Oak Primary School	1	Community school	4	Local authority maintained schools	2	Primary	3	11	470	296	19	521948	181361	Good
100338	205	Hammersmith and Fulham	2555	Sir John Lillie Primary School	1	Community school	4	Local authority maintained schools	2	Primary	3	11	420	320	37.2	524416	177532	Good
100340	205	Hammersmith and Fulham	2632	Wendell Park Primary School	1	Community school	4	Local authority maintained schools	2	Primary	3	11	472	434	19.8	521631	179719	Good
100341	205	Hammersmith and Fulham	2660	Wormholt Park Primary School	1	Community school	4	Local authority maintained schools	2	Primary	3	11	459	401	36.7	522318	180664	Good
100344	205	Hammersmith and Fulham	3300	All Saints CofE Primary School	2	Voluntary aided school	4	Local authority maintained schools	2	Primary	3	11	236	209	4.8	524167	176390	Good
100345	205	Hammersmith and Fulham	3354	Holy Cross RC School	2	Voluntary aided school	4	Local authority maintained schools	2	Primary	3	11	636	607	10	525175	176754	Good
100346	205	Hammersmith and Fulham	3368	John Betts Primary School	2	Voluntary aided school	4	Local authority maintained schools	2	Primary	5	11	210	206	13.1	522568	179018	Outstanding
100347	205	Hammersmith and Fulham	3378	St Augustine's RC Primary School	2	Voluntary aided school	4	Local authority maintained schools	2	Primary	5	11	210	204	18.1	524414	177667	Outstanding
100349	205	Hammersmith and Fulham	3463	St Johns Walham Green Church of England Primary School	2	Voluntary aided school	4	Local authority maintained schools	2	Primary	3	11	446	379	18.7	524468	176864	Good
100350	205	Hammersmith and Fulham	3529	St Mary's Catholic Primary School	2	Voluntary aided school	4	Local authority maintained schools	2	Primary	3	11	236	208	34.6	523932	179282	Good
100351	205	Hammersmith and Fulham	3566	St Paul's CofE Primary School	2	Voluntary aided school	4	Local authority maintained schools	2	Primary	3	11	245	209	26.6	523176	178344	Outstanding
100352	205	Hammersmith and Fulham	3578	St Peter's Primary School	2	Voluntary aided school	4	Local authority maintained schools	2	Primary	4	11	210	206	10.7	522274	178492	Outstanding
100353	205	Hammersmith and Fulham	3600	St Stephen's CofE Primary School	2	Voluntary aided school	4	Local authority maintained schools	2	Primary	3	11	446	446	9	523106	180001	Outstanding
100354	205	Hammersmith and Fulham	3602	Good Shepherd RC Primary School	2	Voluntary aided school	4	Local authority maintained schools	2	Primary	3	11	210	224	7.1	521890	179649	Outstanding
100355	205	Hammersmith and Fulham	3645	St John XXIII Catholic Primary School	2	Voluntary aided school	4	Local authority maintained schools	2	Primary	3	11	311	332	25.8	522736	180735	Outstanding
100357	205	Hammersmith and Fulham	3648	St Thomas of Canterbury Catholic Primary School	2	Voluntary aided school	4	Local authority maintained schools	2	Primary	4	11	332	243	23.1	524581	177345	Good
100366	205	Hammersmith and Fulham	6011	St Paul's Girls' School	11	Other independent school	3	Independent schools	0	Not applicable	10	19	771	766	0	523743	178859
100368	205	Hammersmith and Fulham	6216	Bute House Preparatory School	11	Other independent school	3	Independent schools	0	Not applicable	4	11	318	317	0	523536	178930
100369	205	Hammersmith and Fulham	6291	The Godolphin and Latymer School	11	Other independent school	3	Independent schools	0	Not applicable	11	18	820	806	0	522972	178861
100370	205	Hammersmith and Fulham	6306	Latymer Upper School	11	Other independent school	3	Independent schools	0	Not applicable	7	19	1418	1420	0	522457	178593
100371	205	Hammersmith and Fulham	6359	Ecole Française de Londres Jacques Prévert	11	Other independent school	3	Independent schools	0	Not applicable	3	11	262	253	0	523811	178942	Outstanding
100372	205	Hammersmith and Fulham	6382	Evergreen Primary School	11	Other independent school	3	Independent schools	0	Not applicable	3	11	211	83		525016	176786	Requires improvement
100373	205	Hammersmith and Fulham	6384	Ravenscourt Park Preparatory School	11	Other independent school	3	Independent schools	0	Not applicable	4	11	420	411	0	522386	178711
100374	205	Hammersmith and Fulham	6385	Sinclair House School	11	Other independent school	3	Independent schools	0	Not applicable	2	13	280	130	0	524356	176938
100375	205	Hammersmith and Fulham	6386	L'Ecole des Petits School	11	Other independent school	3	Independent schools	0	Not applicable	3	6	141	121	0	525738	176341	Outstanding
100376	205	Hammersmith and Fulham	6387	Le Herisson School	11	Other independent school	3	Independent schools	0	Not applicable	2	6	76	29		522559	178561	Good
100378	205	Hammersmith and Fulham	7014	Queensmill School	7	Community special school	5	Special schools	0	Not applicable	3	25		237	56.3	522062	180146	Outstanding
100379	205	Hammersmith and Fulham	7153	Woodlane High School	7	Community special school	5	Special schools	0	Not applicable	11	16	100	104	45.6	522820	181248	Outstanding
100381	205	Hammersmith and Fulham	7203	Jack Tizard School	7	Community special school	5	Special schools	0	Not applicable	2	19	70	68	46.3	522684	180419	Outstanding
100382	205	Hammersmith and Fulham	7204	Cambridge School	7	Community special school	5	Special schools	0	Not applicable	11	16		103	65	522474	180669	Good
100384	206	Islington	1009	Margaret McMillan Nursery School	15	Local authority nursery school	4	Local authority maintained schools	1	Nursery	3	5		122	15.9	529985	187573	Good
100385	206	Islington	1033	Kate Greenaway Nursery School and Children's Centre	15	Local authority nursery school	4	Local authority maintained schools	1	Nursery	2	5		104	29.6	530441	183608	Outstanding
100386	206	Islington	1047	North Islington Nursery School	15	Local authority nursery school	4	Local authority maintained schools	1	Nursery	3	5		117	12.3	530859	186986	Good
100388	206	Islington	1101	New River College Primary	14	Pupil referral unit	4	Local authority maintained schools	0	Not applicable	5	11		22	77.3	531240	183798	Good
100391	206	Islington	1104	New River College Secondary	14	Pupil referral unit	4	Local authority maintained schools	0	Not applicable	11	16		50	62	531064	184788	Good
100397	206	Islington	2015	Ambler Primary School and Children's Centre	1	Community school	4	Local authority maintained schools	2	Primary	3	11	480	522	20	531678	186560	Outstanding
100401	206	Islington	2128	Copenhagen Primary School	1	Community school	4	Local authority maintained schools	2	Primary	3	11	270	162	41.2	530584	183537	Good
100402	206	Islington	2166	Drayton Park Primary School	1	Community school	4	Local authority maintained schools	2	Primary	3	11	341	287	20.3	531433	185329	Good
100403	206	Islington	2170	Duncombe Primary School	1	Community school	4	Local authority maintained schools	2	Primary	2	11	420	413	43.8	530146	187006	Good
100405	206	Islington	2251	Gillespie Primary School	1	Community school	4	Local authority maintained schools	2	Primary	3	11	239	236	16	531802	186280	Outstanding
100406	206	Islington	2261	Grafton Primary School	1	Community school	4	Local authority maintained schools	2	Primary	2	11	530	485	37.4	530483	186145	Outstanding
100407	206	Islington	2279	Hanover Primary School	1	Community school	4	Local authority maintained schools	2	Primary	3	11	346	329	31.8	531982	183273	Good
100408	206	Islington	2282	Hargrave Park Primary School	1	Community school	4	Local authority maintained schools	2	Primary	3	11	322	410	39	529016	186684	Good
100411	206	Islington	2379	Laycock Primary School	1	Community school	4	Local authority maintained schools	2	Primary	3	11	450	427	38.1	531535	184551	Good
100415	206	Islington	2429	Moreland Primary School	1	Community school	4	Local authority maintained schools	2	Primary	0	11	423	364	35.6	531942	182766	Good
100418	206	Islington	2455	Pakeman Primary School	1	Community school	4	Local authority maintained schools	2	Primary	2	11	365	340	44.3	530838	186121	Good
100422	206	Islington	2515	Robert Blair School	1	Community school	4	Local authority maintained schools	2	Primary	0	11	262	258	34.9	530342	184544	Good
100425	206	Islington	2596	Thornhill Primary School	1	Community school	4	Local authority maintained schools	2	Primary	3	11	460	467	31.2	531173	184131	Good
100426	206	Islington	2624	Vittoria Primary School	1	Community school	4	Local authority maintained schools	2	Primary	3	11	210	199	38.1	530952	183516	Good
100428	206	Islington	2646	Winton Primary School	1	Community school	4	Local authority maintained schools	2	Primary	2	11	291	271	38.5	530634	183172	Good
100429	206	Islington	2666	Yerbury Primary School	1	Community school	4	Local authority maintained schools	2	Primary	3	11	472	447	13.1	529695	186359	Outstanding
100430	206	Islington	2803	Tufnell Park Primary School	1	Community school	4	Local authority maintained schools	2	Primary	2	11	428	370	26.8	529772	185609	Good
100431	206	Islington	2805	Highbury Quadrant Primary School	1	Community school	4	Local authority maintained schools	2	Primary	2	11	496	321	36.8	532387	185620	Good
100432	206	Islington	2809	Ashmount Primary School	1	Community school	4	Local authority maintained schools	2	Primary	3	11	450	441	29.3	530090	187755	Good
100434	206	Islington	2850	Prior Weston Primary School and Children's Centre	1	Community school	4	Local authority maintained schools	2	Primary	3	11	450	424	29.1	532376	182029	Requires improvement
100437	206	Islington	3384	Sacred Heart Catholic Primary School	2	Voluntary aided school	4	Local authority maintained schools	2	Primary	3	11	482	472	36.1	530896	185179	Good
100438	206	Islington	3456	St John Evangelist RC Primary School	2	Voluntary aided school	4	Local authority maintained schools	2	Primary	3	11	259	290	37.2	531600	183377	Good
100439	206	Islington	3465	St John's Upper Holloway CofE Primary School	2	Voluntary aided school	4	Local authority maintained schools	2	Primary	2	11	230	225	36.5	529508	186512	Good
100440	206	Islington	3471	St John's Highbury Vale CofE Primary School	2	Voluntary aided school	4	Local authority maintained schools	2	Primary	4	11	210	209	20.6	531758	186077	Outstanding
100441	206	Islington	3483	St Joseph's Catholic Primary School	2	Voluntary aided school	4	Local authority maintained schools	2	Primary	3	11	470	467	17.3	528892	187162	Outstanding
100442	206	Islington	3488	St Jude and St Paul's CofE Primary School	2	Voluntary aided school	4	Local authority maintained schools	2	Primary	4	11	210	174	30.5	533263	184936	Good
100443	206	Islington	3495	St Luke's CofE Primary School	2	Voluntary aided school	4	Local authority maintained schools	2	Primary	3	11	241	235	33.3	532463	182576	Good
100444	206	Islington	3501	St Mark's CofE Primary School	2	Voluntary aided school	4	Local authority maintained schools	2	Primary	2	11	256	245	32.6	530342	186726	Good
100446	206	Islington	3527	St Mary's CofE Primary School	2	Voluntary aided school	4	Local authority maintained schools	2	Primary	4	11	210	198	47	531845	184012	Good
100447	206	Islington	3575	St Peter and St Paul RC Primary School	2	Voluntary aided school	4	Local authority maintained schools	2	Primary	3	11	236	223	24	531847	182367	Good
100448	206	Islington	3606	St Andrew's (Barnsbury) Church of England Primary School	2	Voluntary aided school	4	Local authority maintained schools	2	Primary	4	11	210	195	31.8	530855	183827	Good
100449	206	Islington	3631	St Joan of Arc RC Primary School	2	Voluntary aided school	4	Local authority maintained schools	2	Primary	3	11	420	449	15.6	532024	185906	Good
100450	206	Islington	3633	Christ The King RC Primary School	2	Voluntary aided school	4	Local authority maintained schools	2	Primary	3	11	451	296	41.4	530746	186961	Good
100451	206	Islington	3643	Blessed Sacrament RC Primary School	2	Voluntary aided school	4	Local authority maintained schools	2	Primary	3	11	210	172	36.6	530554	183629	Good
100453	206	Islington	4112	Beacon High	1	Community school	4	Local authority maintained schools	4	Secondary	11	16	900	493	42.8	529750	185518	Requires improvement
100455	206	Islington	4307	Highbury Fields School	1	Community school	4	Local authority maintained schools	4	Secondary	11	18	1050	762	39.1	531721	185476	Outstanding
100457	206	Islington	4324	Elizabeth Garrett Anderson School	1	Community school	4	Local authority maintained schools	4	Secondary	11	16	900	892	36.7	531007	183248	Outstanding
100458	206	Islington	4614	Central Foundation Boys' School	2	Voluntary aided school	4	Local authority maintained schools	4	Secondary	11	18	828	995	30.2	532888	182441	Outstanding
100459	206	Islington	4651	St Aloysius RC College	2	Voluntary aided school	4	Local authority maintained schools	4	Secondary	11	19	1150	825	31.7	529090	187296	Requires improvement
100461	206	Islington	6162	Italia Conti Academy of Theatre Arts	11	Other independent school	3	Independent schools	0	Not applicable	10	16	296	94	0	532064	182084
100462	206	Islington	6299	Dallington School	11	Other independent school	3	Independent schools	0	Not applicable	3	11	180	133	0	531874	182346	Outstanding
100463	201	City of London	6354	Charterhouse Square School	11	Other independent school	3	Independent schools	0	Not applicable	3	11	204	201	0	531998	181875
100467	206	Islington	7030	Richard Cloudesley School	7	Community special school	5	Special schools	0	Not applicable	2	19	80	85	41.3	531979	183618	Outstanding
100469	206	Islington	7146	Samuel Rhodes MLD School	7	Community special school	5	Special schools	0	Not applicable	5	19	125	116	67.4	531990	185060	Outstanding
100472	207	Kensington and Chelsea	1010	Golborne Children's Centre	15	Local authority nursery school	4	Local authority maintained schools	1	Nursery	2	5		36	34.8	524508	181712	Outstanding
100473	207	Kensington and Chelsea	1021	St Anne's & Avondale Park Nursery School	15	Local authority nursery school	4	Local authority maintained schools	1	Nursery	3	5		75	19.4	524052	180593	Outstanding
100474	207	Kensington and Chelsea	1053	Chelsea Open Air Nursery School	15	Local authority nursery school	4	Local authority maintained schools	1	Nursery	3	5		70	6.9	527203	177835	Outstanding
100475	207	Kensington and Chelsea	1054	Maxilla Nursery School	15	Local authority nursery school	4	Local authority maintained schools	1	Nursery	2	5		36	56.5	524578	181680	Outstanding
100477	207	Kensington and Chelsea	2021	Ashburnham Community School	1	Community school	4	Local authority maintained schools	2	Primary	3	11	229	212	41.5	526554	177396	Outstanding
100478	207	Kensington and Chelsea	2030	Barlby Primary School	1	Community school	4	Local authority maintained schools	2	Primary	3	11	370	357	48.3	523831	181997	Outstanding
100479	207	Kensington and Chelsea	2050	Bevington Primary School	1	Community school	4	Local authority maintained schools	2	Primary	3	11	341	320	32.5	524414	181794	Outstanding
100480	207	Kensington and Chelsea	2060	Bousfield Primary School	1	Community school	4	Local authority maintained schools	2	Primary	3	11	450	447	5.6	526029	178368	Outstanding
100481	207	Kensington and Chelsea	2121	Colville Primary School	1	Community school	4	Local authority maintained schools	2	Primary	1	11	480	465	16.3	524779	181067	Outstanding
100482	207	Kensington and Chelsea	2229	Fox Primary School	1	Community school	4	Local authority maintained schools	2	Primary	4	11	390	389	8.2	525233	180251	Outstanding
100483	207	Kensington and Chelsea	2399	Marlborough Primary School	1	Community school	4	Local authority maintained schools	2	Primary	3	11	420	350	14.3	527415	178681	Good
100485	207	Kensington and Chelsea	2452	Oxford Gardens Primary School	1	Community school	4	Local authority maintained schools	2	Primary	3	11	420	332	49.5	523676	181272	Good
100486	207	Kensington and Chelsea	2456	Park Walk Primary School	1	Community school	4	Local authority maintained schools	2	Primary	3	11	236	189	39.7	526612	177707	Good
100487	207	Kensington and Chelsea	2538	Avondale Park Primary School	1	Community school	4	Local authority maintained schools	2	Primary	3	11	396	355	41.1	524052	180593	Good
100488	207	Kensington and Chelsea	2594	Thomas Jones Primary School	1	Community school	4	Local authority maintained schools	2	Primary	3	11	210	236	32.2	524214	181162	Outstanding
100489	207	Kensington and Chelsea	3321	Christ Church CofE Primary School	2	Voluntary aided school	4	Local authority maintained schools	2	Primary	4	11	210	210	8.6	527556	177871	Outstanding
100490	207	Kensington and Chelsea	3356	Holy Trinity CofE Primary School	2	Voluntary aided school	4	Local authority maintained schools	2	Primary	4	11	210	188	30.3	528059	178778	Good
100491	207	Kensington and Chelsea	3379	Oratory Roman Catholic Primary School	2	Voluntary aided school	4	Local authority maintained schools	2	Primary	5	11	210	209	1.9	527141	178427	Outstanding
100492	207	Kensington and Chelsea	3402	St Thomas' CofE Primary School	2	Voluntary aided school	4	Local authority maintained schools	2	Primary	3	11	236	228	37.3	524351	182075	Outstanding
100493	207	Kensington and Chelsea	3417	St Barnabas and St Philip's CofE Primary School	2	Voluntary aided school	4	Local authority maintained schools	2	Primary	5	11	210	200	11.5	525153	179172	Outstanding
100494	207	Kensington and Chelsea	3437	Saint Francis of Assisi Catholic Primary School	2	Voluntary aided school	4	Local authority maintained schools	2	Primary	3	11	315	212	32.1	523827	180762	Good
100495	207	Kensington and Chelsea	3455	St Clement and St James CofE Primary School	2	Voluntary aided school	4	Local authority maintained schools	2	Primary	3	11	240	185	27	524226	180422	Good
100496	207	Kensington and Chelsea	3477	St Joseph's Catholic Primary School	2	Voluntary aided school	4	Local authority maintained schools	2	Primary	3	11	238	222	10.9	527685	178707	Outstanding
100497	207	Kensington and Chelsea	3504	St Mary Abbots CofE Primary School	2	Voluntary aided school	4	Local authority maintained schools	2	Primary	5	11	210	198	9.1	525573	179680	Good
100498	207	Kensington and Chelsea	3541	St Cuthbert with St Matthias CofE Primary School	2	Voluntary aided school	4	Local authority maintained schools	2	Primary	3	11	236	192	18.9	525509	178268	Good
100499	207	Kensington and Chelsea	3542	Saint Mary's Catholic Primary School	2	Voluntary aided school	4	Local authority maintained schools	2	Primary	3	11	380	264	42.8	524221	182203	Good
100500	207	Kensington and Chelsea	3613	Servite RC Primary School	2	Voluntary aided school	4	Local authority maintained schools	2	Primary	3	11	210	233	16.7	526204	177810	Outstanding
100502	207	Kensington and Chelsea	4681	Saint Thomas More Language College	2	Voluntary aided school	4	Local authority maintained schools	4	Secondary	11	16	592	637	17.7	527685	178707	Outstanding
100503	207	Kensington and Chelsea	4801	All Saints Catholic College	2	Voluntary aided school	4	Local authority maintained schools	4	Secondary	11	16	600	527	33.3	523952	181650	Good
100504	207	Kensington and Chelsea	5200	Our Lady of Victories RC Primary School	2	Voluntary aided school	4	Local authority maintained schools	2	Primary	4	11	240	209	6.1	526486	178667	Outstanding
100505	207	Kensington and Chelsea	5201	St Charles Catholic Primary School	2	Voluntary aided school	4	Local authority maintained schools	2	Primary	3	11	330	286	30.1	523928	181778	Good
100507	207	Kensington and Chelsea	6003	Redcliffe School	11	Other independent school	3	Independent schools	0	Not applicable	3	11	186	108	0	526010	177915
100508	207	Kensington and Chelsea	6004	Glendower Preparatory School	11	Other independent school	3	Independent schools	0	Not applicable	4	11	260	251	0	526502	178797
100509	205	Hammersmith and Fulham	6392	Kensington Prep School	11	Other independent school	3	Independent schools	0	Not applicable	4	11	300	293	0	524946	176910
100510	207	Kensington and Chelsea	6025	Norland Place School	11	Other independent school	3	Independent schools	0	Not applicable	4	11	256	223	0	524211	180097
100511	207	Kensington and Chelsea	6026	Queen's Gate School	11	Other independent school	3	Independent schools	0	Not applicable	4	18	540	533	0	526555	178883
100513	207	Kensington and Chelsea	6095	Bassett House School	11	Other independent school	3	Independent schools	0	Not applicable	3	11	310	168	0	523767	181435
100514	207	Kensington and Chelsea	6096	Sussex House School	11	Other independent school	3	Independent schools	0	Not applicable	8	13	183	184	0	527728	178892
100516	207	Kensington and Chelsea	6104	St Philip's School	11	Other independent school	3	Independent schools	0	Not applicable	7	13	110	87	0	526259	178659	Outstanding
100518	207	Kensington and Chelsea	6188	Hill House School	11	Other independent school	3	Independent schools	0	Not applicable	4	13	990	616	0	527797	179194	Good
100519	207	Kensington and Chelsea	6189	Wetherby School	11	Other independent school	3	Independent schools	0	Not applicable	3	8	364	358	0	525308	180690
100520	207	Kensington and Chelsea	6193	Falkner House	11	Other independent school	3	Independent schools	0	Not applicable	2	11	378	333	0	526362	178482
100521	207	Kensington and Chelsea	6202	More House School	11	Other independent school	3	Independent schools	0	Not applicable	11	18	211	202	0	527841	179203
100522	207	Kensington and Chelsea	6213	Garden House School	11	Other independent school	3	Independent schools	0	Not applicable	3	11	500	472	0	527991	178367
100523	313	Hounslow	6071	The Falcons Pre Preparatory School for Boys	11	Other independent school	3	Independent schools	0	Not applicable	2	7	206	74	0	519997	177937
100527	205	Hammersmith and Fulham	6399	St James Senior Girls' School	11	Other independent school	3	Independent schools	0	Not applicable	11	18	300	266	0	524403	178848
100528	936	Surrey	6016	St James Senior Boys' School	11	Other independent school	3	Independent schools	0	Not applicable	10	19	390	400	0	506562	172173
100529	208	Lambeth	6004	DLD College London	11	Other independent school	3	Independent schools	0	Not applicable	14	19	750	393	0	530862	179609
100530	212	Wandsworth	6401	Thomas's Battersea	11	Other independent school	3	Independent schools	0	Not applicable	5	12	594	581	0	526893	176621	Outstanding
100531	207	Kensington and Chelsea	6303	Pembridge Hall School	11	Other independent school	3	Independent schools	0	Not applicable	4	11	450	415	0	525458	180723
100532	207	Kensington and Chelsea	6305	Instituto Espanol Canada Blanch	11	Other independent school	3	Independent schools	0	Not applicable	3	19	497	428	0	524369	181680
100533	207	Kensington and Chelsea	6316	Knightsbridge School	11	Other independent school	3	Independent schools	0	Not applicable	2	13	475	447		527623	179103
100534	207	Kensington and Chelsea	6317	Thomas's Kensington	11	Other independent school	3	Independent schools	0	Not applicable	5	11	390	388	0	525872	179320	Outstanding
100536	213	Westminster	6389	Kensington Park School	11	Other independent school	3	Independent schools	0	Not applicable	11	20	604	166	0	525723	180696
100537	207	Kensington and Chelsea	6348	Ashbourne Independent School	11	Other independent school	3	Independent schools	0	Not applicable	13	21	300	284	0	525763	179751	Good
100538	207	Kensington and Chelsea	6350	Cameron House School	11	Other independent school	3	Independent schools	0	Not applicable	2	11	120	61	0	526802	177872
100539	207	Kensington and Chelsea	6362	Collingham	11	Other independent school	3	Independent schools	0	Not applicable	14	19	223	171	0	525866	178591
100540	207	Kensington and Chelsea	6363	Mander Portman Woodward School	11	Other independent school	3	Independent schools	0	Not applicable	14	20	700	604	0	526502	178737
100541	213	Westminster	6386	Portland Place School	11	Other independent school	3	Independent schools	0	Not applicable	8	18	440	202	0	528802	181843
100542	207	Kensington and Chelsea	6383	Southbank International School Kensington	11	Other independent school	3	Independent schools	0	Not applicable	3	11	224	221	0	525102	180625
100543	213	Westminster	6390	St Nicholas Preparatory School	11	Other independent school	3	Independent schools	0	Not applicable	3	11	300	132		526885	179631
100544	201	City of London	6000	David Game College	11	Other independent school	3	Independent schools	0	Not applicable	13	22	380	239	0	533574	181078	Outstanding
100545	207	Kensington and Chelsea	6387	La Petite Ecole Francaise	11	Other independent school	3	Independent schools	0	Not applicable	3	11	140	125	0	523810	181595	Outstanding
100547	207	Kensington and Chelsea	6391	Lycee Francais Charles de Gaulle	11	Other independent school	3	Independent schools	0	Not applicable	3	19	3805	3523		526663	178950	Good
100549	207	Kensington and Chelsea	7165	Chelsea Community Hospital School	7	Community special school	5	Special schools	0	Not applicable	3	19		115	0	526369	177713	Outstanding
100550	208	Lambeth	1027	Triangle Nursery School	15	Local authority nursery school	4	Local authority maintained schools	1	Nursery	2	5		67	28	529788	175189	Outstanding
100551	208	Lambeth	1043	Effra Nursery School and Early Years Centre	15	Local authority nursery school	4	Local authority maintained schools	1	Nursery	2	5		163	9.7	531443	174834	Good
100552	208	Lambeth	1049	Ethelred Nursery School and Children's Centre	15	Local authority nursery school	4	Local authority maintained schools	1	Nursery	2	4		119	20	531196	178576	Outstanding
100553	208	Lambeth	1055	Maytree Nursery School	15	Local authority nursery school	4	Local authority maintained schools	1	Nursery	2	4		105	11.5	529960	174165	Outstanding
100554	208	Lambeth	1058	Holmewood Nursery School	15	Local authority nursery school	4	Local authority maintained schools	1	Nursery	3	5		162	12.1	530740	173735	Outstanding
100556	208	Lambeth	2022	Ashmole Primary School	1	Community school	4	Local authority maintained schools	2	Primary	3	11	210	226	27.2	530994	177580	Outstanding
100560	208	Lambeth	2115	Clapham Manor Primary School	1	Community school	4	Local authority maintained schools	2	Primary	3	11	420	501	26.7	529473	175582	Outstanding
100564	208	Lambeth	2265	Granton Primary School	1	Community school	4	Local authority maintained schools	2	Primary	3	11	560	611	39.9	529288	170025	Outstanding
100566	208	Lambeth	2292	Heathbrook Primary School	1	Community school	4	Local authority maintained schools	2	Primary	3	11	420	382	25.6	529067	176207	Good
100567	208	Lambeth	2295	Henry Cavendish Primary School	1	Community school	4	Local authority maintained schools	2	Primary	3	11	927	868	10.7	529164	173386	Outstanding
100572	208	Lambeth	2331	Jessop Primary School	1	Community school	4	Local authority maintained schools	2	Primary	2	11	455	414	30	531996	175145	Outstanding
100574	208	Lambeth	2359	Kingswood Primary School	1	Community school	4	Local authority maintained schools	2	Primary	3	11	915	776	30.7	532856	171503	Good
100576	208	Lambeth	2371	Lark Hall Primary School (Including Lark Hall Centre for Pupils with Autism)	1	Community school	4	Local authority maintained schools	2	Primary	3	11	478	368	42.1	529999	176292	Good
100577	208	Lambeth	2459	Paxton Primary School	1	Community school	4	Local authority maintained schools	2	Primary	3	11	680	494	15.9	533512	170963	Outstanding
100578	208	Lambeth	2504	Richard Atkins Primary School	1	Community school	4	Local authority maintained schools	2	Primary	3	11	446	298	33.8	530256	173786	Good
100582	208	Lambeth	2902	Stockwell Primary School	1	Community school	4	Local authority maintained schools	2	Primary	2	11	690	591	31.9	530821	175861	Requires improvement
100584	208	Lambeth	2575	Sudbourne Primary School	1	Community school	4	Local authority maintained schools	2	Primary	3	11	315	338	30	530757	174948	Outstanding
100585	208	Lambeth	2578	Sunnyhill Primary School	1	Community school	4	Local authority maintained schools	2	Primary	3	11	455	436	29	530786	171686	Good
100586	208	Lambeth	2591	Telferscot Primary School	1	Community school	4	Local authority maintained schools	2	Primary	3	11	455	446	9.6	529567	173153	Outstanding
100588	208	Lambeth	2617	Vauxhall Primary School	5	Foundation school	4	Local authority maintained schools	2	Primary	3	11	210	236	54.7	530783	178344	Outstanding
100589	208	Lambeth	2626	Walnut Tree Walk Primary School	1	Community school	4	Local authority maintained schools	2	Primary	3	11	315	279	31.5	531071	178909	Good
100590	208	Lambeth	2657	Woodmansterne School	1	Community school	4	Local authority maintained schools	7	All-through	3	18	1842	1074	18.2	529749	169828	Good
100591	208	Lambeth	2664	Wyvil Primary School and Resource Bases for Speech, Language and Communication Needs, and Autism	5	Foundation school	4	Local authority maintained schools	2	Primary	3	11	580	523	50.6	530264	177481	Outstanding
100593	208	Lambeth	2783	Crown Lane Primary School	1	Community school	4	Local authority maintained schools	2	Primary	3	11	420	377	30.2	531556	171096	Good
100595	208	Lambeth	2785	Fenstanton Primary School	1	Community school	4	Local authority maintained schools	2	Primary	3	11	630	471	41.6	531198	173161	Good
100597	208	Lambeth	2794	Elm Wood School	1	Community school	4	Local authority maintained schools	2	Primary	3	11	395	429	15.6	532733	172061	Good
100598	208	Lambeth	2808	Allen Edwards Primary School	1	Community school	4	Local authority maintained schools	2	Primary	3	11	350	352	32.1	530167	176541	Good
100601	208	Lambeth	2836	Glenbrook Primary School	1	Community school	4	Local authority maintained schools	2	Primary	3	11	450	192	42.7	529881	174323	Good
100602	208	Lambeth	5209	Julian's School	5	Foundation school	4	Local authority maintained schools	2	Primary	3	11	920	965	11.3	531795	171950	Good
100604	208	Lambeth	2868	Herbert Morrison Primary School	1	Community school	4	Local authority maintained schools	2	Primary	3	11	236	214	30.2	530243	177187	Outstanding
100608	208	Lambeth	2895	Streatham Wells Primary School	1	Community school	4	Local authority maintained schools	2	Primary	3	11	210	225	17.1	531042	172902	Good
100609	208	Lambeth	3307	Archbishop Sumner Church of England Primary School	2	Voluntary aided school	4	Local authority maintained schools	2	Primary	3	11	446	398	28.6	531312	178655	Outstanding
100610	208	Lambeth	3324	Christ Church Primary SW9	2	Voluntary aided school	4	Local authority maintained schools	2	Primary	3	11	209	207	28	531482	176949	Good
100612	208	Lambeth	3375	Macaulay Church of England Primary School	2	Voluntary aided school	4	Local authority maintained schools	2	Primary	3	11	210	202	20.6	528789	175481	Outstanding
100613	208	Lambeth	3403	St Andrew's Church of England Primary School	2	Voluntary aided school	4	Local authority maintained schools	2	Primary	4	11	210	189	41.5	530518	176047	Good
100614	208	Lambeth	3457	St John the Divine Church of England Primary School	2	Voluntary aided school	4	Local authority maintained schools	2	Primary	3	11	210	187	28.9	531782	177253	Good
100615	208	Lambeth	3466	St John's Angell Town Church of England Primary School	2	Voluntary aided school	4	Local authority maintained schools	2	Primary	3	11	245	226	35.9	531478	176039	Good
100616	208	Lambeth	3491	St Jude's Church of England Primary School	2	Voluntary aided school	4	Local authority maintained schools	2	Primary	4	11	210	198	16.7	531761	174518	Outstanding
100619	208	Lambeth	3502	St Mark's Church of England Primary School	2	Voluntary aided school	4	Local authority maintained schools	2	Primary	3	11	240	218	30.3	530822	177860	Good
100620	208	Lambeth	3589	St Saviour's Church of England Primary School	2	Voluntary aided school	4	Local authority maintained schools	2	Primary	5	11	210	196	13.3	532228	175575	Good
100621	208	Lambeth	3596	St Stephen's Church of England Primary School	2	Voluntary aided school	4	Local authority maintained schools	2	Primary	3	11	236	219	29.3	530488	177314	Good
100622	208	Lambeth	3621	Holy Trinity Church of England Primary School	2	Voluntary aided school	4	Local authority maintained schools	2	Primary	4	11	420	315	32.1	530854	173742	Good
100623	208	Lambeth	3641	St Helen's Catholic School	2	Voluntary aided school	4	Local authority maintained schools	2	Primary	3	11	360	287	27.8	531142	175926	Good
100624	208	Lambeth	4223	Norwood School	1	Community school	4	Local authority maintained schools	4	Secondary	11	18	900	990	21.6	532224	171065	Good
100625	208	Lambeth	4321	Lilian Baylis Technology School	1	Community school	4	Local authority maintained schools	4	Secondary	11	18	800	808	28.8	530793	178036	Outstanding
100627	208	Lambeth	4509	Saint Gabriel's College	2	Voluntary aided school	4	Local authority maintained schools	4	Secondary	11	16	600	565	33	531881	176931	Good
100628	208	Lambeth	5200	St Bernadette Catholic Junior School	2	Voluntary aided school	4	Local authority maintained schools	2	Primary	7	11	240	225	18.2	529156	173718	Good
100629	208	Lambeth	5201	St Anne's Catholic Primary School	2	Voluntary aided school	4	Local authority maintained schools	2	Primary	3	11	396	384	19.9	530677	177967	Good
100631	208	Lambeth	5203	St Bede's Catholic Infant School	2	Voluntary aided school	4	Local authority maintained schools	2	Primary	3	7	180	171	30.7	529666	173374	Good
100632	208	Lambeth	5204	St Andrew's Catholic Primary School	2	Voluntary aided school	4	Local authority maintained schools	2	Primary	4	11	420	433	9	530403	171145	Outstanding
100633	208	Lambeth	5205	Immanuel and St Andrew Church of England Primary School	2	Voluntary aided school	4	Local authority maintained schools	2	Primary	3	11	420	428	9.5	530019	170582	Outstanding
100634	208	Lambeth	5206	Reay Primary School	5	Foundation school	4	Local authority maintained schools	2	Primary	3	11	250	242	32.1	530994	177078	Outstanding
100636	208	Lambeth	5208	St Mary's Roman Catholic Primary School	2	Voluntary aided school	4	Local authority maintained schools	2	Primary	3	11	315	333	17.6	529453	174993	Outstanding
100637	208	Lambeth	5400	La Retraite Roman Catholic Girls' School	2	Voluntary aided school	4	Local authority maintained schools	4	Secondary	11	18	1075	1030	19.9	529156	173718	Outstanding
100638	208	Lambeth	5401	Bishop Thomas Grant Catholic Secondary School	2	Voluntary aided school	4	Local authority maintained schools	4	Secondary	11	19	1200	1215	10.7	530893	171230	Outstanding
100642	208	Lambeth	5405	London Nautical School	5	Foundation school	4	Local authority maintained schools	4	Secondary	11	18	720	659	27.4	531386	180308	Requires improvement
100643	208	Lambeth	5950	Turney Primary and Secondary Special School	12	Foundation special school	5	Special schools	0	Not applicable	4	18	140	135	73.5	532287	173727	Outstanding
100644	208	Lambeth	6109	Oakfield Preparatory School	11	Other independent school	3	Independent schools	0	Not applicable	2	11	500	365	0	532627	173038
100645	208	Lambeth	6151	Rosemead Preparatory School	11	Other independent school	3	Independent schools	0	Not applicable	3	11	400	325	0	532233	172849
100648	208	Lambeth	6311	Streatham & Clapham High School	11	Other independent school	3	Independent schools	0	Not applicable	3	18	1110	797	0	529515	172342
100651	208	Lambeth	6384	The White House Preparatory School & Woodentops Kindergarten	11	Other independent school	3	Independent schools	0	Not applicable	3	11	150	147	0	529668	173481
100654	208	Lambeth	7001	Lansdowne School	7	Community special school	5	Special schools	0	Not applicable	11	18		128	60.2	530712	175871	Good
100659	208	Lambeth	7115	Elm Court School	7	Community special school	5	Special schools	0	Not applicable	9	19	100	138	64.4	530976	173788	Outstanding
100667	209	Lewisham	1002	Clyde Nursery School.	15	Local authority nursery school	4	Local authority maintained schools	1	Nursery	2	5		121	10	536620	177982	Outstanding
100668	209	Lewisham	1011	Chelwood Nursery School	15	Local authority nursery school	4	Local authority maintained schools	1	Nursery	2	5		146	1.7	536087	175107	Outstanding
100671	209	Lewisham	2000	Adamsrill Primary School	1	Community school	4	Local authority maintained schools	2	Primary	3	11	680	517	24.9	536254	172024	Good
100672	209	Lewisham	2023	Athelney Primary School	1	Community school	4	Local authority maintained schools	2	Primary	3	11	596	439	25.6	537455	172415	Good
100673	209	Lewisham	2029	Baring Primary School	1	Community school	4	Local authority maintained schools	2	Primary	3	11	240	244	16	540086	173628	Good
100674	209	Lewisham	2068	Beecroft Garden Primary	1	Community school	4	Local authority maintained schools	2	Primary	3	11	440	448	14	536543	174956	Good
100676	209	Lewisham	2127	Cooper's Lane Primary School	1	Community school	4	Local authority maintained schools	2	Primary	3	11	700	670	15.3	540545	172843	Good
100677	209	Lewisham	2148	Dalmain Primary School	1	Community school	4	Local authority maintained schools	2	Primary	3	11	470	406	16.8	536070	173436	Good
100678	209	Lewisham	2158	Deptford Park Primary School	1	Community school	4	Local authority maintained schools	2	Primary	3	11	630	515	26.9	536327	178410	Good
100679	209	Lewisham	2163	Downderry Primary School	1	Community school	4	Local authority maintained schools	2	Primary	3	11	376	474	24.8	539164	171810	Outstanding
100680	209	Lewisham	2187	Edmund Waller Primary School	1	Community school	4	Local authority maintained schools	2	Primary	3	11	500	432	9.2	535632	176449	Good
100681	209	Lewisham	2197	Elfrida Primary School	1	Community school	4	Local authority maintained schools	2	Primary	2	11	508	469	30.3	537494	171845	Good
100683	209	Lewisham	2225	Forster Park Primary School	1	Community school	4	Local authority maintained schools	2	Primary	3	11	534	511	27.5	539371	172482	Good
100684	209	Lewisham	2259	Gordonbrock Primary School	1	Community school	4	Local authority maintained schools	2	Primary	3	11	655	646	11	537110	174807	Outstanding
100685	209	Lewisham	2267	Grinling Gibbons Primary School	1	Community school	4	Local authority maintained schools	2	Primary	3	11	320	223	24.2	536930	177681	Good
100686	209	Lewisham	2289	Haseltine Primary School	1	Community school	4	Local authority maintained schools	2	Primary	3	11	600	478	20.9	536607	171749	Good
100687	209	Lewisham	2304	Brindishe Green School	1	Community school	4	Local authority maintained schools	2	Primary	3	11	630	666	14.4	538752	174369	Outstanding
100688	209	Lewisham	2307	Holbeach Primary School	1	Community school	4	Local authority maintained schools	2	Primary	3	11	468	503	13.8	537465	173958	Good
100689	209	Lewisham	2342	John Stainer Community Primary School	1	Community school	4	Local authority maintained schools	2	Primary	3	11	410	411	11.2	536277	175737	Outstanding
100690	209	Lewisham	2347	Kelvin Grove Primary School	1	Community school	4	Local authority maintained schools	2	Primary	3	11	630	636	19	534761	172179	Good
100691	209	Lewisham	2349	Kender Primary School	1	Community school	4	Local authority maintained schools	2	Primary	3	11	420	447	30	535468	176916	Good
100692	209	Lewisham	2374	Launcelot Primary School	1	Community school	4	Local authority maintained schools	2	Primary	3	11	480	400	28	540149	171655	Good
100693	209	Lewisham	2381	Brindishe Manor School	1	Community school	4	Local authority maintained schools	2	Primary	3	11	420	464	10.6	539350	174478	Outstanding
100695	209	Lewisham	2390	Lucas Vale Primary School	1	Community school	4	Local authority maintained schools	2	Primary	3	11	480	364	28	537042	176596	Requires improvement
100696	209	Lewisham	2403	Marvels Lane Primary School	1	Community school	4	Local authority maintained schools	2	Primary	3	11	450	393	18.8	541432	171932	Good
100699	209	Lewisham	2491	Rangefield Primary School	1	Community school	4	Local authority maintained schools	2	Primary	3	11	456	405	27.2	539405	171393	Requires improvement
100700	209	Lewisham	2493	Rathfern Primary School	1	Community school	4	Local authority maintained schools	2	Primary	3	11	532	466	20.7	536828	173191	Outstanding
100701	209	Lewisham	2529	Rushey Green Primary School	1	Community school	4	Local authority maintained schools	2	Primary	3	11	660	621	20.2	537770	173407	Good
100703	209	Lewisham	2536	Sandhurst Primary School	1	Community school	4	Local authority maintained schools	2	Primary	3	11	660	687	12.9	539055	173451	Good
100704	209	Lewisham	2570	Stillness Junior School	1	Community school	4	Local authority maintained schools	2	Primary	7	11	360	295	7.5	536370	174094	Good
100705	209	Lewisham	2571	Stillness Infant School	1	Community school	4	Local authority maintained schools	2	Primary	3	7	270	297	5.8	536370	174094	Outstanding
100708	209	Lewisham	2606	Torridon Primary School	1	Community school	4	Local authority maintained schools	2	Primary	3	11	680	645	14.5	538945	172742	Outstanding
100709	209	Lewisham	2782	John Ball Primary School	1	Community school	4	Local authority maintained schools	2	Primary	3	11	660	626	9.8	539376	176050	Outstanding
100710	209	Lewisham	2811	Fairlawn Primary School	1	Community school	4	Local authority maintained schools	2	Primary	4	11	480	449	6.9	535292	173813	Good
100711	209	Lewisham	2815	Eliot Bank Primary School	1	Community school	4	Local authority maintained schools	2	Primary	3	11	420	435	9.2	534813	172681	Outstanding
100712	209	Lewisham	2818	Sir Francis Drake Primary School	1	Community school	4	Local authority maintained schools	2	Primary	5	11	300	265	28.3	536041	178131	Requires improvement
100713	209	Lewisham	2869	Myatt Garden Primary School	1	Community school	4	Local authority maintained schools	2	Primary	3	11	420	456	14.9	536827	176434	Good
100714	209	Lewisham	2870	Horniman Primary School	1	Community school	4	Local authority maintained schools	2	Primary	5	11	240	230	15.2	534976	173432	Good
100715	209	Lewisham	2871	Perrymount Primary School	1	Community school	4	Local authority maintained schools	2	Primary	3	11	270	226	24.3	535860	172698	Good
100716	209	Lewisham	2878	Ashmead Primary School	1	Community school	4	Local authority maintained schools	2	Primary	3	11	210	295	14.4	537241	176322	Good
100717	209	Lewisham	2887	Brindishe Lee School	1	Community school	4	Local authority maintained schools	2	Primary	4	11	270	263	9.5	539672	174662	Outstanding
100718	209	Lewisham	2911	Kilmorie Primary School	1	Community school	4	Local authority maintained schools	2	Primary	2	11	700	686	5.7	536338	172903	Outstanding
100719	209	Lewisham	3301	All Saints' Church of England Primary School Blackheath	2	Voluntary aided school	4	Local authority maintained schools	2	Primary	4	11	248	245	4.5	539253	176405	Good
100720	209	Lewisham	3315	St Mary Magdalen's Catholic Primary School	2	Voluntary aided school	4	Local authority maintained schools	2	Primary	4	11	210	160	21.9	536414	175169	Good
100722	209	Lewisham	3344	Good Shepherd RC School	2	Voluntary aided school	4	Local authority maintained schools	2	Primary	3	11	290	230	13.2	539874	171640	Good
100723	209	Lewisham	3360	Holy Trinity Church of England Primary School	2	Voluntary aided school	4	Local authority maintained schools	2	Primary	4	11	210	183	29	535188	172518	Good
100724	209	Lewisham	3374	St Margaret's Lee CofE Primary School	2	Voluntary aided school	4	Local authority maintained schools	2	Primary	3	11	210	232	4.2	539396	175309	Outstanding
100725	209	Lewisham	3416	St Augustine's Catholic Primary School and Nursery	2	Voluntary aided school	4	Local authority maintained schools	2	Primary	3	11	250	228	8.9	537997	171320	Good
100726	209	Lewisham	3420	St Bartholomews's Church of England Primary School	2	Voluntary aided school	4	Local authority maintained schools	2	Primary	5	11	405	381	10	535296	172015	Good
100727	209	Lewisham	3454	St James's Hatcham Church of England Primary School	2	Voluntary aided school	4	Local authority maintained schools	2	Primary	4	11	210	191	22.5	536349	176875	Good
100728	209	Lewisham	3472	St John Baptist Southend Church of England Primary School	2	Voluntary aided school	4	Local authority maintained schools	2	Primary	4	11	210	207	14	538325	171872	Good
100729	209	Lewisham	3478	St Joseph's Catholic Primary School	2	Voluntary aided school	4	Local authority maintained schools	2	Primary	4	11	270	219	19.6	537224	177395	Good
100730	209	Lewisham	3518	St Mary's Lewisham Church of England Primary School	2	Voluntary aided school	4	Local authority maintained schools	2	Primary	3	11	210	227	29.2	537996	174766	Good
100731	209	Lewisham	3548	St Michael's Church of England Primary School	2	Voluntary aided school	4	Local authority maintained schools	2	Primary	4	11	210	190	22.1	536204	171826	Good
100732	209	Lewisham	3588	Our Lady and St Philip Neri Roman Catholic Primary School	2	Voluntary aided school	4	Local authority maintained schools	2	Primary	3	11	386	319	20.3	536259	171533	Good
100733	209	Lewisham	3594	St Saviour's Catholic Primary School	2	Voluntary aided school	4	Local authority maintained schools	2	Primary	3	11	230	223	17.7	538324	175333	Good
100734	209	Lewisham	3597	St Stephen's CofE Primary School	2	Voluntary aided school	4	Local authority maintained schools	2	Primary	3	11	260	218	17.5	537294	176489	Good
100737	209	Lewisham	3650	St William of York Catholic Primary School	2	Voluntary aided school	4	Local authority maintained schools	2	Primary	3	11	210	221	8.5	536366	173525	Good
100739	209	Lewisham	3661	Holy Cross Catholic Primary School	2	Voluntary aided school	4	Local authority maintained schools	2	Primary	3	11	210	245	12.1	537933	173402	Outstanding
100740	209	Lewisham	4047	Deptford Green School	1	Community school	4	Local authority maintained schools	4	Secondary	11	16	1200	921	29.6	536445	177315	Requires improvement
100741	209	Lewisham	4204	Sydenham School	1	Community school	4	Local authority maintained schools	4	Secondary	11	18	1478	1412	15	535005	172368	Good
100742	209	Lewisham	4249	Conisborough College	1	Community school	4	Local authority maintained schools	4	Secondary	11	16	948	864	28	538361	172407	Requires improvement
100745	209	Lewisham	4289	Forest Hill School	1	Community school	4	Local authority maintained schools	4	Secondary	11	18	1535	1214	17.1	535796	172139	Requires improvement
100747	209	Lewisham	4323	Prendergast Ladywell School	5	Foundation school	4	Local authority maintained schools	7	All-through	4	16	1320	1122	23.9	537154	174148	Good
100748	209	Lewisham	4600	Addey and Stanhope School	2	Voluntary aided school	4	Local authority maintained schools	4	Secondary	11	16	600	583	27.1	537032	176920	Good
100749	209	Lewisham	4636	Trinity Church of England School, Lewisham	2	Voluntary aided school	4	Local authority maintained schools	7	All-through	4	16	960	994	16.8	539574	174825	Good
100750	209	Lewisham	4646	Prendergast School	2	Voluntary aided school	4	Local authority maintained schools	4	Secondary	11	18	1000	889	11.5	537237	175236	Outstanding
100752	209	Lewisham	4802	Bonus Pastor Catholic College	2	Voluntary aided school	4	Local authority maintained schools	4	Secondary	11	16	800	868	16.1	539024	171621	Outstanding
100754	209	Lewisham	6032	St Dunstan's College	11	Other independent school	3	Independent schools	0	Not applicable	3	18	1056	938	0	537093	173490
100756	203	Greenwich	6295	Blackheath High School	11	Other independent school	3	Independent schools	0	Not applicable	3	18	826	740	0	540084	177322
100757	209	Lewisham	6309	Sydenham High School GDST	11	Other independent school	3	Independent schools	0	Not applicable	4	18	814	665	0	534676	171482
100760	209	Lewisham	7038	Brent Knoll School	12	Foundation special school	5	Special schools	0	Not applicable	4	16	154	149	49	536369	172165	Good
100763	209	Lewisham	7141	New Woodlands School	7	Community special school	5	Special schools	0	Not applicable	5	16	112	74	63.5	539238	171938	Good
100765	209	Lewisham	7180	Greenvale School	7	Community special school	5	Special schools	0	Not applicable	11	19		132	54	536370	172177	Outstanding
100766	209	Lewisham	7182	Watergate School	12	Foundation special school	5	Special schools	0	Not applicable	3	11	130	121	35.5	537621	171451	Outstanding
100767	210	Southwark	1000	Kintore Way Nursery School and Children's Centre	15	Local authority nursery school	4	Local authority maintained schools	1	Nursery	2	5		240	20.6	533656	179025	Outstanding
100768	210	Southwark	1025	Ann Bernadt Nursery School	15	Local authority nursery school	4	Local authority maintained schools	1	Nursery	2	5		116	6.7	533573	177117	Good
100769	210	Southwark	1035	Dulwich Wood Nursery School	15	Local authority nursery school	4	Local authority maintained schools	1	Nursery	2	5		105	14.9	533578	172013	Good
100770	210	Southwark	1044	Nell Gwynn Nursery School	15	Local authority nursery school	4	Local authority maintained schools	1	Nursery	2	5		136	0	534515	176877	Good
100771	210	Southwark	1050	Grove Children & Family Centre	15	Local authority nursery school	4	Local authority maintained schools	1	Nursery	2	5		81	11.8	533288	177471	Good
100774	210	Southwark	2003	Albion Primary School	1	Community school	4	Local authority maintained schools	2	Primary	3	11	480	461	27.1	535335	179689	Outstanding
100775	210	Southwark	2038	Bellenden Primary School	1	Community school	4	Local authority maintained schools	2	Primary	3	11	210	241	31.7	534319	175761	Good
100780	210	Southwark	2085	Camelot Primary School	1	Community school	4	Local authority maintained schools	2	Primary	3	11	525	392	25.3	534575	177497	Good
100782	210	Southwark	2116	Cobourg Primary School	1	Community school	4	Local authority maintained schools	2	Primary	3	11	420	333	24.6	533624	177958	Requires improvement
100783	210	Southwark	2123	Comber Grove School	1	Community school	4	Local authority maintained schools	2	Primary	3	11	350	257	21	532228	177123	Good
100784	210	Southwark	2138	Crampton Primary	1	Community school	4	Local authority maintained schools	2	Primary	4	11	210	205	22	531943	178490	Outstanding
100785	210	Southwark	2142	Crawford Primary School	1	Community school	4	Local authority maintained schools	2	Primary	3	11	630	533	29.6	532360	176513	Good
100786	210	Southwark	2161	Dog Kennel Hill School	1	Community school	4	Local authority maintained schools	2	Primary	3	11	420	397	20.3	533269	175790	Good
100790	210	Southwark	2257	Goodrich Community Primary School	1	Community school	4	Local authority maintained schools	2	Primary	3	11	630	632	16.6	534340	174098	Good
100791	210	Southwark	2263	Grange Primary School	1	Community school	4	Local authority maintained schools	2	Primary	3	11	420	395	38.1	533244	179211	Good
100793	210	Southwark	2293	Heber Primary School	1	Community school	4	Local authority maintained schools	2	Primary	3	11	420	415	13.4	533949	174413	Good
100794	210	Southwark	2308	Hollydale Primary School	1	Community school	4	Local authority maintained schools	2	Primary	4	11	308	182	24.7	535369	176100	Good
100795	210	Southwark	2323	Ilderton Primary School	1	Community school	4	Local authority maintained schools	2	Primary	3	11	420	361	36.8	535190	178023	Outstanding
100796	210	Southwark	2328	Ivydale Primary School	1	Community school	4	Local authority maintained schools	2	Primary	3	11	620	566	11	535830	175214	Good
100798	210	Southwark	2339	John Ruskin Primary School and Language Classes	1	Community school	4	Local authority maintained schools	2	Primary	3	11	550	497	35.4	532224	177728	Outstanding
100800	210	Southwark	2351	Keyworth Primary School	1	Community school	4	Local authority maintained schools	2	Primary	2	11	500	376	34.6	531692	178119	Good
100801	210	Southwark	2365	Dulwich Wood Primary School	1	Community school	4	Local authority maintained schools	2	Primary	4	11	420	327	19.9	533366	172068	Good
100802	210	Southwark	2392	Lyndhurst Primary School	1	Community school	4	Local authority maintained schools	2	Primary	3	11	420	427	13	532889	176333	Good
100803	210	Southwark	2411	Michael Faraday School	1	Community school	4	Local authority maintained schools	2	Primary	3	11	420	460	28.8	532828	177988	Good
100808	210	Southwark	2514	Riverside Primary School	1	Community school	4	Local authority maintained schools	2	Primary	3	11	315	308	36.2	534423	179618	Outstanding
100809	210	Southwark	2516	Robert Browning Primary School	1	Community school	4	Local authority maintained schools	2	Primary	3	11	255	241	37.4	532525	178379	Requires improvement
100810	210	Southwark	2526	Rotherhithe Primary School	1	Community school	4	Local authority maintained schools	2	Primary	3	11	460	417	32.2	535484	178762	Good
100811	210	Southwark	2560	Snowsfields Primary School	1	Community school	4	Local authority maintained schools	2	Primary	3	11	222	207	26.9	533094	179804	Good
100812	210	Southwark	2562	Southwark Park Primary School	1	Community school	4	Local authority maintained schools	2	Primary	3	11	470	453	17	534910	179032	Good
100813	210	Southwark	2607	Tower Bridge Primary School	1	Community school	4	Local authority maintained schools	2	Primary	3	11	236	203	37	533570	179825	Good
100814	210	Southwark	2609	Townsend Primary School	1	Community school	4	Local authority maintained schools	2	Primary	3	11	262	176	31.5	533028	178832	Good
100815	210	Southwark	2621	Victory Primary School	1	Community school	4	Local authority maintained schools	2	Primary	3	11	164	140	23.8	532497	178834	Good
100816	210	Southwark	5207	Charlotte Sharman Primary School	5	Foundation school	4	Local authority maintained schools	2	Primary	3	11	236	239	30.3	531591	179128	Requires improvement
100817	210	Southwark	2848	Phoenix Primary School	1	Community school	4	Local authority maintained schools	2	Primary	3	11	652	637	27.3	534192	178136	Outstanding
100818	210	Southwark	2852	Pilgrims' Way Primary School	1	Community school	4	Local authority maintained schools	2	Primary	3	11	210	227	39.6	535095	177517	Good
100819	210	Southwark	2853	Alfred Salter Primary School	1	Community school	4	Local authority maintained schools	2	Primary	3	11	420	418	27.9	535897	179666	Good
100821	210	Southwark	2855	Oliver Goldsmith Primary School	1	Community school	4	Local authority maintained schools	2	Primary	3	11	480	404	29.6	533566	176849	Requires improvement
100822	210	Southwark	3313	Boutcher Church of England Primary School	2	Voluntary aided school	4	Local authority maintained schools	2	Primary	5	11	210	209	23.9	533647	178966	Outstanding
100823	210	Southwark	3337	Dulwich Village Church of England Infants' School	2	Voluntary aided school	4	Local authority maintained schools	2	Primary	5	7	270	268	8.6	533016	174251	Outstanding
100824	210	Southwark	3341	English Martyrs Roman Catholic Primary School	2	Voluntary aided school	4	Local authority maintained schools	2	Primary	4	11	420	335	20.7	532857	178548	Good
100825	210	Southwark	3399	St James the Great Roman Catholic Primary School	2	Voluntary aided school	4	Local authority maintained schools	2	Primary	3	11	210	234	32.2	533921	176804	Good
100826	210	Southwark	3435	St Francis RC Primary School	2	Voluntary aided school	4	Local authority maintained schools	2	Primary	3	11	431	412	21.4	534323	177446	Good
100827	210	Southwark	3445	St George's Church of England Primary School	2	Voluntary aided school	4	Local authority maintained schools	2	Primary	4	11	210	153	36.6	533123	177455	Good
100828	210	Southwark	3447	St George's Cathedral Catholic Primary School	2	Voluntary aided school	4	Local authority maintained schools	2	Primary	3	11	420	216	13	531527	179415	Good
100829	210	Southwark	3452	St James' Church of England Primary School	2	Voluntary aided school	4	Local authority maintained schools	2	Primary	2	11	540	551	51.4	534223	179425	Good
100830	210	Southwark	3460	St John's and St Clement's Church of England Primary School	2	Voluntary aided school	4	Local authority maintained schools	2	Primary	5	11	420	382	9.7	534049	175559	Good
100831	210	Southwark	3468	St John's Walworth Church of England Primary School	2	Voluntary aided school	4	Local authority maintained schools	2	Primary	4	11	210	158	34.2	532297	178577	Requires improvement
100832	210	Southwark	3475	St Joseph's Roman Catholic Primary School	2	Voluntary aided school	4	Local authority maintained schools	2	Primary	3	11	345	343	16.9	534097	179619	Outstanding
100833	210	Southwark	3476	St Joseph's Catholic Primary School	2	Voluntary aided school	4	Local authority maintained schools	2	Primary	3	11	210	234	23	535330	179141	Outstanding
100834	210	Southwark	3484	Saint Joseph's Catholic Primary School, the Borough	2	Voluntary aided school	4	Local authority maintained schools	2	Primary	3	11	246	227	32.1	532485	179893	Good
100835	210	Southwark	3492	St Jude's Church of England Primary School	2	Voluntary aided school	4	Local authority maintained schools	2	Primary	3	11	210	94	27.8	531616	179248	Good
100836	210	Southwark	3508	St Mary Magdalene Church of England Primary School	2	Voluntary aided school	4	Local authority maintained schools	2	Primary	4	11	240	157	24.2	534646	176177	Good
100837	210	Southwark	3516	Peter Hills with St Mary's and St Paul's CofE Primary School	2	Voluntary aided school	4	Local authority maintained schools	2	Primary	3	11	210	182	20.3	535947	180402	Good
100839	210	Southwark	3586	St Peter's Church of England Primary School	2	Voluntary aided school	4	Local authority maintained schools	2	Primary	3	11	210	192	27.4	532484	178081	Good
100840	210	Southwark	3593	The Cathedral School of St Saviour and St Mary Overy	2	Voluntary aided school	4	Local authority maintained schools	2	Primary	3	11	210	221	13.6	532389	179937	Outstanding
100841	210	Southwark	3669	St John's Roman Catholic Primary School	2	Voluntary aided school	4	Local authority maintained schools	2	Primary	3	11	210	230	33.3	536038	179747	Good
100849	210	Southwark	4680	St Saviour's and St Olave's Church of England School	2	Voluntary aided school	4	Local authority maintained schools	4	Secondary	11	18	825	746	24.1	532857	179036	Outstanding
100851	210	Southwark	5200	St Francesca Cabrini Primary School	2	Voluntary aided school	4	Local authority maintained schools	2	Primary	3	11	210	278	18.4	535351	174032	Good
100852	210	Southwark	5201	St Anthony's Catholic Primary School	2	Voluntary aided school	4	Local authority maintained schools	2	Primary	3	11	435	416	10.8	534062	174062	Good
100853	210	Southwark	5203	St Joseph's Catholic Junior School	2	Voluntary aided school	4	Local authority maintained schools	2	Primary	7	11	240	228	23.2	532109	177303	Good
100854	210	Southwark	5204	St Joseph's Catholic Infants School	2	Voluntary aided school	4	Local authority maintained schools	2	Primary	5	7	180	162	16.7	532109	177303	Good
100855	210	Southwark	5205	Friars Primary Foundation School	5	Foundation school	4	Local authority maintained schools	2	Primary	3	11	210	198	30.2	531739	179767	Good
100857	210	Southwark	5402	The St Thomas the Apostle College	2	Voluntary aided school	4	Local authority maintained schools	4	Secondary	11	18	1000	1000	28	535096	176433	Outstanding
100859	210	Southwark	5404	Notre Dame Roman Catholic Girls' School	2	Voluntary aided school	4	Local authority maintained schools	4	Secondary	11	16	620	614	27.5	531562	179260	Outstanding
100861	210	Southwark	6000	Dulwich College	11	Other independent school	3	Independent schools	0	Not applicable	0	19	1880	1834	0	533191	172993
100862	210	Southwark	6001	Dulwich Prep London	11	Other independent school	3	Independent schools	0	Not applicable	2	14	900	843		533196	172317
100863	210	Southwark	6002	James Allen's Girls' School	11	Other independent school	3	Independent schools	0	Not applicable	4	18	1180	1124	0	533103	174616
100864	210	Southwark	6312	Alleyn's School	11	Other independent school	3	Independent schools	0	Not applicable	4	18	1340	1297	0	533359	174611
100866	210	Southwark	6375	Herne Hill School	11	Other independent school	3	Independent schools	0	Not applicable	2	7	275	281	0	532186	174572
100872	210	Southwark	7007	Highshore School	7	Community special school	5	Special schools	0	Not applicable	11	19	151	152	54.1	531952	177212	Good
100875	210	Southwark	7066	Evelina Hospital School	7	Community special school	5	Special schools	0	Not applicable	2	19		94	0	530620	179339	Outstanding
100876	210	Southwark	7073	Bethlem and Maudsley Hospital School	7	Community special school	5	Special schools	0	Not applicable	4	19		63	0	532680	176269	Outstanding
100878	210	Southwark	7126	Haymerle School	7	Community special school	5	Special schools	0	Not applicable	5	11	77	67	49.3	534130	177566	Good
100879	210	Southwark	7167	Beormund Primary School	7	Community special school	5	Special schools	0	Not applicable	5	11		37	75.7	532777	179711	Good
100880	210	Southwark	7174	Tuke School	7	Community special school	5	Special schools	0	Not applicable	11	19	90	80	55.8	533550	177449	Outstanding
100881	210	Southwark	7186	Cherry Garden School	7	Community special school	5	Special schools	0	Not applicable	2	11		73	42	533976	176559	Outstanding
100882	211	Tower Hamlets	1012	Childrens House Nursery School	15	Local authority nursery school	4	Local authority maintained schools	1	Nursery	2	5		143	2.4	537629	182680	Outstanding
100884	211	Tower Hamlets	1024	Columbia Market Nursery School	15	Local authority nursery school	4	Local authority maintained schools	1	Nursery	3	5		90	5.1	533684	182811	Outstanding
100885	211	Tower Hamlets	1031	Old Church Nursery School	15	Local authority nursery school	4	Local authority maintained schools	1	Nursery	2	5		151	16.9	535782	181478	Outstanding
100886	211	Tower Hamlets	1032	Rachel Keeling Nursery School	15	Local authority nursery school	4	Local authority maintained schools	1	Nursery	3	5		111	10	535568	182775	Outstanding
100887	211	Tower Hamlets	1040	Alice Model Nursery School	15	Local authority nursery school	4	Local authority maintained schools	1	Nursery	3	5		71	9.4	535617	182047	Outstanding
100888	211	Tower Hamlets	1041	Harry Roberts Nursery School	15	Local authority nursery school	4	Local authority maintained schools	1	Nursery	3	5		106	20.9	536179	182059	Outstanding
100889	211	Tower Hamlets	1100	London East Alternative Provision	14	Pupil referral unit	4	Local authority maintained schools	0	Not applicable	5	19		85	14.3	535593	182316	Good
100890	211	Tower Hamlets	2043	Ben Jonson Primary School	1	Community school	4	Local authority maintained schools	2	Primary	4	11	630	588	27.4	536179	182059	Good
100891	211	Tower Hamlets	2056	Bonner Primary School	1	Community school	4	Local authority maintained schools	2	Primary	5	11	840	890	20.4	535452	183006	Good
100892	211	Tower Hamlets	2059	Old Palace Primary School	1	Community school	4	Local authority maintained schools	2	Primary	4	11	420	418	17.5	537853	182838	Outstanding
100893	211	Tower Hamlets	2091	Canon Barnett Primary School	1	Community school	4	Local authority maintained schools	2	Primary	3	11	315	222	32.7	533888	181473	Good
100894	211	Tower Hamlets	2097	Cayley Primary School	1	Community school	4	Local authority maintained schools	2	Primary	3	11	630	567	25.6	536206	181504	Good
100895	211	Tower Hamlets	2099	Blue Gate Fields Junior School	1	Community school	4	Local authority maintained schools	2	Primary	7	11	360	346	30.9	535119	180864	Outstanding
100896	211	Tower Hamlets	2110	Chisenhale Primary School	1	Community school	4	Local authority maintained schools	2	Primary	3	11	351	343	25.5	536115	183374	Good
100897	211	Tower Hamlets	2118	Columbia Primary School	1	Community school	4	Local authority maintained schools	2	Primary	3	11	450	440	23.9	533972	182914	Good
100898	211	Tower Hamlets	2144	Cubitt Town Junior School	1	Community school	4	Local authority maintained schools	2	Primary	7	11	360	354	44.9	538254	179195	Good
100900	211	Tower Hamlets	2147	Cyril Jackson Primary School	1	Community school	4	Local authority maintained schools	2	Primary	3	11	492	471	25.4	536813	180888	Outstanding
100902	211	Tower Hamlets	2254	Globe Primary School	1	Community school	4	Local authority maintained schools	2	Primary	3	11	315	375	34	535260	182916	Outstanding
100903	211	Tower Hamlets	2270	Hague Primary School	1	Community school	4	Local authority maintained schools	2	Primary	3	11	210	215	23.5	534743	182456	Good
100904	211	Tower Hamlets	2281	Harbinger Primary School	1	Community school	4	Local authority maintained schools	2	Primary	3	11	360	305	26.7	537560	178580	Requires improvement
100906	211	Tower Hamlets	2341	John Scurr Primary School	1	Community school	4	Local authority maintained schools	2	Primary	3	11	420	414	29.8	535216	182155	Good
100907	211	Tower Hamlets	2377	Lawdale Junior School	1	Community school	4	Local authority maintained schools	2	Primary	7	11	300	233	51.9	534502	182835	Good
100908	211	Tower Hamlets	2378	Elizabeth Selby Infants' School	1	Community school	4	Local authority maintained schools	2	Primary	2	7	277	262	32.6	534427	182833	Good
100911	211	Tower Hamlets	2397	Marion Richardson Primary School	1	Community school	4	Local authority maintained schools	2	Primary	3	11	455	440	35.3	535682	181244	Good
100912	211	Tower Hamlets	2402	Marner Primary School	1	Community school	4	Local authority maintained schools	2	Primary	3	11		676	31.8	537992	182318	Good
100913	211	Tower Hamlets	2406	Mayflower Primary School	1	Community school	4	Local authority maintained schools	2	Primary	3	11	390	392	46	537483	181055	Outstanding
100914	211	Tower Hamlets	2432	Mowlem Primary School	1	Community school	4	Local authority maintained schools	2	Primary	3	11	210	205	34.2	535051	183434	Outstanding
100915	211	Tower Hamlets	2441	Blue Gate Fields Infants' School	1	Community school	4	Local authority maintained schools	2	Primary	3	7	270	354	23.4	535119	180864	Good
100916	211	Tower Hamlets	2446	Olga Primary School	1	Community school	4	Local authority maintained schools	2	Primary	3	11	530	439	37.3	536311	183145	Good
100917	211	Tower Hamlets	2499	Redlands Primary School	1	Community school	4	Local authority maintained schools	2	Primary	3	11	402	419	26.2	535276	181826	Good
100920	211	Tower Hamlets	2533	Manorfield Primary School	1	Community school	4	Local authority maintained schools	2	Primary	2	11	800	731	48.5	537943	181797	Outstanding
100923	211	Tower Hamlets	2569	Stewart Headlam Primary School	1	Community school	4	Local authority maintained schools	2	Primary	3	11	410	312	36.1	534719	182243	Good
100926	211	Tower Hamlets	2623	Virginia Primary School	1	Community school	4	Local authority maintained schools	2	Primary	3	11	210	219	25	533612	182593	Outstanding
100927	211	Tower Hamlets	2631	Wellington Primary School	1	Community school	4	Local authority maintained schools	2	Primary	3	11	450	433	41.4	537160	182604	Good
100928	211	Tower Hamlets	2658	Woolmore Primary School	1	Community school	4	Local authority maintained schools	2	Primary	3	11	630	570	37.2	538273	180944	Good
100930	211	Tower Hamlets	2828	Thomas Buxton Primary School	1	Community school	4	Local authority maintained schools	2	Primary	3	11	480	442	34.9	534355	182089	Outstanding
100931	211	Tower Hamlets	2857	Seven Mills Primary School	1	Community school	4	Local authority maintained schools	2	Primary	3	11	240	238	38.7	537259	179545	Good
100932	211	Tower Hamlets	2893	Cubitt Town Infants' School	1	Community school	4	Local authority maintained schools	2	Primary	3	7	270	359	45	538254	179195	Requires improvement
100934	211	Tower Hamlets	2908	Osmani Primary School	1	Community school	4	Local authority maintained schools	2	Primary	3	11	480	409	25.7	534348	182017	Good
100935	211	Tower Hamlets	2909	Shapla Primary School	1	Community school	4	Local authority maintained schools	2	Primary	3	11	210	176	31.2	534320	180791	Good
100936	211	Tower Hamlets	2910	Hermitage Primary School	1	Community school	4	Local authority maintained schools	2	Primary	3	11	330	279	21.3	534344	180251	Good
100937	211	Tower Hamlets	2912	Bangabandhu Primary School	1	Community school	4	Local authority maintained schools	2	Primary	3	11	450	386	42.2	535234	182582	Good
100938	211	Tower Hamlets	2916	Halley Primary School	1	Community school	4	Local authority maintained schools	2	Primary	3	11	240	221	25.7	536272	181728	Good
100939	211	Tower Hamlets	2917	Bigland Green Primary School	1	Community school	4	Local authority maintained schools	2	Primary	3	11	480	483	24.9	534732	181144	Outstanding
100940	211	Tower Hamlets	2918	Kobi Nazrul Primary School	1	Community school	4	Local authority maintained schools	2	Primary	3	11	240	228	18.1	534367	181447	Good
100943	211	Tower Hamlets	2921	William Davis Primary School	1	Community school	4	Local authority maintained schools	2	Primary	3	11	240	159	56.1	534185	182356	Good
100944	211	Tower Hamlets	3332	Christ Church CofE School	2	Voluntary aided school	4	Local authority maintained schools	2	Primary	3	11	235	198	31.3	533875	181751	Good
100946	211	Tower Hamlets	3350	Stepney Greencoat Church of England Primary School	2	Voluntary aided school	4	Local authority maintained schools	2	Primary	4	11	210	169	29.6	536632	181305	Good
100949	211	Tower Hamlets	3397	St Agnes RC Primary School	2	Voluntary aided school	4	Local authority maintained schools	2	Primary	3	11	235	208	30.5	537541	182817	Outstanding
100950	211	Tower Hamlets	3411	St Anne's and Guardian Angels Catholic Primary School	2	Voluntary aided school	4	Local authority maintained schools	2	Primary	3	11	301	230	39.5	534143	182018	Good
100951	211	Tower Hamlets	3431	St Edmund's Catholic School	2	Voluntary aided school	4	Local authority maintained schools	2	Primary	3	11	225	223	11.2	537362	178752	Good
100953	211	Tower Hamlets	3462	St John's Church of England Primary School	2	Voluntary aided school	4	Local authority maintained schools	2	Primary	3	11	236	169	47.3	535057	183029	Good
100954	211	Tower Hamlets	3497	St Luke's Church of England Primary School	2	Voluntary aided school	4	Local authority maintained schools	2	Primary	3	11	432	436	28.7	538579	178697	Good
100956	211	Tower Hamlets	3540	St Matthias Church of England Primary School	2	Voluntary aided school	4	Local authority maintained schools	2	Primary	3	11	210	148	36.3	533939	182322	Good
100958	211	Tower Hamlets	3563	St Paul with St Luke CofE Primary School	2	Voluntary aided school	4	Local authority maintained schools	2	Primary	3	11	240	210	35	536879	181745	Good
100959	211	Tower Hamlets	3574	St Paul's Whitechapel Church of England Primary School	2	Voluntary aided school	4	Local authority maintained schools	2	Primary	3	11	210	223	20.4	534320	180791	Outstanding
100960	211	Tower Hamlets	3581	St Peter's London Docks CofE Primary School	2	Voluntary aided school	4	Local authority maintained schools	2	Primary	3	11	210	229	22.1	535063	180371	Outstanding
100961	211	Tower Hamlets	3592	St Saviour's Church of England Primary School	2	Voluntary aided school	4	Local authority maintained schools	2	Primary	3	11	241	227	34	537666	181580	Outstanding
100962	211	Tower Hamlets	3619	English Martyrs Roman Catholic Primary School	2	Voluntary aided school	4	Local authority maintained schools	2	Primary	3	11	196	216	5.1	533902	181086	Good
100965	211	Tower Hamlets	4024	Bow School	1	Community school	4	Local authority maintained schools	4	Secondary	11	18	1350	1241	32.5	538190	182375	Good
100966	211	Tower Hamlets	4105	Langdon Park Community School	1	Community school	4	Local authority maintained schools	4	Secondary	11	18	950	1014	49.9	538021	181467	Good
100967	211	Tower Hamlets	4150	Morpeth School	1	Community school	4	Local authority maintained schools	4	Secondary	11	18	1600	1522	35.7	535529	182654	Outstanding
100972	211	Tower Hamlets	4296	Oaklands School	1	Community school	4	Local authority maintained schools	4	Secondary	11	18	1100	839	45.3	534550	182928	Good
100973	211	Tower Hamlets	4297	Swanlea School	1	Community school	4	Local authority maintained schools	4	Secondary	11	18	1260	1249	47.1	534690	181987	Outstanding
100974	211	Tower Hamlets	4505	George Green's School	3	Voluntary controlled school	4	Local authority maintained schools	4	Secondary	11	19	1239	1208	44.6	538426	178457	Good
100975	211	Tower Hamlets	4507	Central Foundation Girls' School	2	Voluntary aided school	4	Local authority maintained schools	4	Secondary	11	19	1550	1513	39.1	536855	182784	Good
100977	211	Tower Hamlets	4722	Stepney All Saints Church of England Secondary School	2	Voluntary aided school	4	Local authority maintained schools	4	Secondary	11	18	1540	1390	36.2	535821	181528	Outstanding
100978	211	Tower Hamlets	4726	Bishop Challoner Girls' School	2	Voluntary aided school	4	Local authority maintained schools	4	Secondary	11	18	1100	950	23	535328	181182	Outstanding
100980	211	Tower Hamlets	6089	Gatehouse School	11	Other independent school	3	Independent schools	0	Not applicable	3	11	384	462	0	535583	183278
100982	211	Tower Hamlets	6383	Madani Secondary Girls' School	11	Other independent school	3	Independent schools	0	Not applicable	11	18	200	263	0	534514	181414	Good
100986	211	Tower Hamlets	7084	Bowden House School	7	Community special school	5	Special schools	0	Not applicable	9	18	40	37	24.2	548366	99940	Good
100987	211	Tower Hamlets	7095	Phoenix School	7	Community special school	5	Special schools	0	Not applicable	3	19	320	383	49.7	536992	182799	Outstanding
100989	211	Tower Hamlets	7168	Beatrice Tate School	7	Community special school	5	Special schools	0	Not applicable	11	19	94	99	50	536736	182376	Outstanding
100990	212	Wandsworth	1015	Balham Nursery School	15	Local authority nursery school	4	Local authority maintained schools	1	Nursery	2	5		76	6.3	528360	173530	Outstanding
100991	212	Wandsworth	1036	Eastwood Nursery School	15	Local authority nursery school	4	Local authority maintained schools	1	Nursery	2	5		91	22.7	521997	174014	Outstanding
100992	212	Wandsworth	1057	Somerset Nursery School and Children's Centre	15	Local authority nursery school	4	Local authority maintained schools	1	Nursery	2	5		57	5.4	526857	176810	Outstanding
100994	212	Wandsworth	1101	Francis Barber Pupil Referral Unit	14	Pupil referral unit	4	Local authority maintained schools	0	Not applicable	11	16	120	68	44.8	527840	171331	Good
100995	212	Wandsworth	2004	Alderbrook Primary School	1	Community school	4	Local authority maintained schools	2	Primary	3	11	420	327	18.9	528663	173802	Good
100996	212	Wandsworth	2010	Allfarthing Primary School	1	Community school	4	Local authority maintained schools	2	Primary	3	11	409	395	16	526161	174286	Good
100997	212	Wandsworth	2034	Beatrix Potter Primary School	1	Community school	4	Local authority maintained schools	2	Primary	3	11	420	410	10.2	526418	173238	Good
101001	212	Wandsworth	2064	Brandlehow Primary School	1	Community school	4	Local authority maintained schools	2	Primary	3	11	350	305	10.8	524669	175124	Outstanding
101002	212	Wandsworth	2067	Broadwater Primary School	1	Community school	4	Local authority maintained schools	2	Primary	3	11	472	301	19.1	527103	171838	Good
101005	212	Wandsworth	2180	Earlsfield Primary School	1	Community school	4	Local authority maintained schools	2	Primary	3	11	500	492	11.8	526162	172951	Outstanding
101006	212	Wandsworth	2211	Falconbrook Primary School	1	Community school	4	Local authority maintained schools	2	Primary	2	11	399	226	51.6	526881	175971	Good
101007	212	Wandsworth	2217	Fircroft Primary School	1	Community school	4	Local authority maintained schools	2	Primary	3	11	518	387	14.8	527649	172521	Good
101009	212	Wandsworth	2237	Furzedown Primary School	1	Community school	4	Local authority maintained schools	2	Primary	3	11	450	433	9.1	528505	170892	Good
101011	212	Wandsworth	5204	Honeywell Junior School	5	Foundation school	4	Local authority maintained schools	2	Primary	7	11	360	358	3.9	527750	174463	Outstanding
101012	212	Wandsworth	5203	Honeywell Infant School	5	Foundation school	4	Local authority maintained schools	2	Primary	3	7	334	329	4.8	527750	174463	Outstanding
101013	212	Wandsworth	2314	Hotham Primary School	1	Community school	4	Local authority maintained schools	2	Primary	3	11	420	407	15.4	523675	175472	Good
101014	212	Wandsworth	2334	John Burns Primary School	1	Community school	4	Local authority maintained schools	2	Primary	3	11	236	223	33.5	528402	176123	Good
101016	212	Wandsworth	2467	Penwortham Primary School	1	Community school	4	Local authority maintained schools	2	Primary	3	11	685	647	15.5	528964	170848	Good
101017	212	Wandsworth	2495	Ravenstone Primary School	1	Community school	4	Local authority maintained schools	2	Primary	3	11	420	410	9.8	528424	173004	Good
101018	212	Wandsworth	2511	Riversdale Primary School	1	Community school	4	Local authority maintained schools	2	Primary	3	11	433	392	17.9	525248	173488	Good
101019	212	Wandsworth	2541	Sellincourt Primary School	1	Community school	4	Local authority maintained schools	2	Primary	3	11	420	373	23.9	527435	170988	Good
101020	212	Wandsworth	2545	Shaftesbury Park Primary School	1	Community school	4	Local authority maintained schools	2	Primary	3	11	450	383	21.8	528099	176014	Good
101021	212	Wandsworth	2558	Smallwood Primary School and Language Unit	1	Community school	4	Local authority maintained schools	2	Primary	2	11	530	310	25.8	526650	171795	Requires improvement
101022	212	Wandsworth	2584	Swaffield Primary School	1	Community school	4	Local authority maintained schools	2	Primary	3	11	470	393	20.7	526161	174028	Good
101024	212	Wandsworth	2633	West Hill Primary School	1	Community school	4	Local authority maintained schools	2	Primary	3	11	420	252	27.6	525241	174576	Good
101026	212	Wandsworth	2774	Sheringdale Primary School	1	Community school	4	Local authority maintained schools	2	Primary	3	11	442	426	4.6	524906	173501	Outstanding
101027	212	Wandsworth	2780	Southmead Primary School	1	Community school	4	Local authority maintained schools	2	Primary	3	11	426	397	26.4	524070	173321	Good
101028	212	Wandsworth	2781	Granard Primary School	1	Community school	4	Local authority maintained schools	2	Primary	3	11	582	449	35.7	522909	174502	Good
101029	212	Wandsworth	2786	Heathmere Primary School	1	Community school	4	Local authority maintained schools	2	Primary	3	11	351	288	34.7	522275	173317	Good
101031	212	Wandsworth	2807	Ronald Ross Primary School	1	Community school	4	Local authority maintained schools	2	Primary	3	11	241	241	22.8	524020	173827	Outstanding
101032	212	Wandsworth	5205	Albemarle Primary School	5	Foundation school	4	Local authority maintained schools	2	Primary	3	11	442	401	18.2	524238	172951	Outstanding
101034	212	Wandsworth	3304	All Saints' CofE Primary School, Putney	2	Voluntary aided school	4	Local authority maintained schools	2	Primary	3	11	209	246	7.5	523226	175760	Outstanding
101035	212	Wandsworth	3320	Christ Church CofE Primary School	2	Voluntary aided school	4	Local authority maintained schools	2	Primary	3	11	220	178	52.7	527406	175840	Good
101036	212	Wandsworth	3376	Holy Ghost Catholic Primary School	2	Voluntary aided school	4	Local authority maintained schools	2	Primary	5	11	210	206	1.9	528154	173676	Outstanding
101037	212	Wandsworth	3387	Our Lady of Victories Catholic Primary School	2	Voluntary aided school	4	Local authority maintained schools	2	Primary	4	11	210	208	1.4	523640	175351	Outstanding
101038	212	Wandsworth	3390	Roehampton CofE Primary School	2	Voluntary aided school	4	Local authority maintained schools	2	Primary	3	11	196	215	21.8	522568	173689	Good
101041	212	Wandsworth	3408	St Anne's CofE Primary School	2	Voluntary aided school	4	Local authority maintained schools	2	Primary	3	11	249	152	29.1	525950	174606	Good
101042	212	Wandsworth	3422	St Boniface RC Primary School	2	Voluntary aided school	4	Local authority maintained schools	2	Primary	3	11	315	352	5.1	527651	171395	Outstanding
101043	212	Wandsworth	3434	St Faith's CofE Primary School	2	Voluntary aided school	4	Local authority maintained schools	2	Primary	3	11	201	185	10.3	526093	174932	Good
101044	212	Wandsworth	3444	St George's CofE Primary School	2	Voluntary aided school	4	Local authority maintained schools	2	Primary	3	11	240	216	38.3	529322	176967	Good
101045	212	Wandsworth	3486	St Joseph's Catholic Primary and Nursery School	2	Voluntary aided school	4	Local authority maintained schools	2	Primary	3	11	210	213	22.5	525119	174894	Good
101046	212	Wandsworth	3524	St Mary's CofE Primary School	2	Voluntary aided school	4	Local authority maintained schools	2	Primary	3	11	210	246	7	523670	175603	Outstanding
101047	212	Wandsworth	3525	Trinity St Mary's CofE Primary School	2	Voluntary aided school	4	Local authority maintained schools	2	Primary	2	11	210	173	59.8	528296	173119	Good
101048	212	Wandsworth	3528	St Mary's RC Voluntary Aided Primary School	2	Voluntary aided school	4	Local authority maintained schools	2	Primary	4	11	222	217	42	528837	176954	Good
101049	212	Wandsworth	3550	St Michael's CofE Primary School	2	Voluntary aided school	4	Local authority maintained schools	2	Primary	4	11	420	407	2.9	524889	173911	Outstanding
101050	212	Wandsworth	3629	Sacred Heart Catholic Primary School, Roehampton	2	Voluntary aided school	4	Local authority maintained schools	2	Primary	3	11	446	424	23	522257	174642	Good
101051	212	Wandsworth	3636	Our Lady Queen of Heaven RC School	2	Voluntary aided school	4	Local authority maintained schools	2	Primary	3	11	210	245	8	523701	173544	Outstanding
101052	212	Wandsworth	3644	St Anselm's Catholic Primary School	2	Voluntary aided school	4	Local authority maintained schools	2	Primary	4	11	210	209	1.4	528163	172354	Outstanding
101053	212	Wandsworth	4297	Ernest Bevin College	1	Community school	4	Local authority maintained schools	4	Secondary	11	18	1300	1170	19.3	527431	172548	Requires improvement
101057	212	Wandsworth	5201	Hillbrook School	5	Foundation school	4	Local authority maintained schools	2	Primary	3	11	840	723	28.1	528119	171797	Outstanding
101064	212	Wandsworth	6040	Ibstock Place School	11	Other independent school	3	Independent schools	0	Not applicable	4	18	1000	955	0	521520	174288
101065	212	Wandsworth	6144	Merlin School	11	Other independent school	3	Independent schools	0	Not applicable	4	8	220	170	0	524005	174649	Outstanding
101067	212	Wandsworth	6147	Hurlingham School	11	Other independent school	3	Independent schools	0	Not applicable	2	11	457	424	0	524512	175308
101069	315	Merton	6080	Willington School	11	Other independent school	3	Independent schools	0	Not applicable	4	13	324	228	0	524889	171025
101071	212	Wandsworth	6292	Battersea Rise	11	Other independent school	3	Independent schools	0	Not applicable	10	19	900	958	0	527042	174633
101072	212	Wandsworth	6310	Putney High School	11	Other independent school	3	Independent schools	0	Not applicable	4	18	1060	1029	0	523900	174602
101073	208	Lambeth	6344	London Steiner School	11	Other independent school	3	Independent schools	0	Not applicable	3	14	100	53	0	529103	173535	Inadequate
101074	212	Wandsworth	6347	Broomwood Hall School	11	Other independent school	3	Independent schools	0	Not applicable	4	13	730	573	0	528034	173974
101075	212	Wandsworth	6351	The Roche School	11	Other independent school	3	Independent schools	0	Not applicable	2	11	348	346	0	525314	174895
101076	212	Wandsworth	6365	Finton House School	11	Other independent school	3	Independent schools	0	Not applicable	4	11	340	321	0	527583	172931
101077	212	Wandsworth	6368	The Dominie School Limited	10	Other independent special school	5	Special schools	0	Not applicable	6	13	32	26	0	528056	176680	Good
101078	212	Wandsworth	6371	Hornsby House School	11	Other independent school	3	Independent schools	0	Not applicable	4	11	440	437	0	528208	173365
101080	212	Wandsworth	6383	Eveline Day School	11	Other independent school	3	Independent schools	0	Not applicable	2	11	120	108		528341	172882
101081	212	Wandsworth	6384	Prospect House School	11	Other independent school	3	Independent schools	0	Not applicable	3	11	320	316	0	523728	173976
101082	212	Wandsworth	6385	Newton Preparatory School	11	Other independent school	3	Independent schools	0	Not applicable	3	13	768	629		528870	176969
101084	212	Wandsworth	6387	Dolphin School (Incorporating Noahs Ark Nursery Schools)	11	Other independent school	3	Independent schools	0	Not applicable	2	11	311	214	0	527511	174727
101086	315	Merton	6390	Hall School Wimbledon	11	Other independent school	3	Independent schools	0	Not applicable	4	16	600	157	0	523764	169916	Good
101088	212	Wandsworth	6394	Eaton House the Manor School	11	Other independent school	3	Independent schools	0	Not applicable	2	13	720	678	0	528543	175257
101089	212	Wandsworth	6395	Northcote Lodge School	11	Other independent school	3	Independent schools	0	Not applicable	7	13	260	252	0	527584	174151
101090	212	Wandsworth	6396	Al Risalah Secondary School	11	Other independent school	3	Independent schools	0	Not applicable	3	16	220	182	0	527762	171982	Requires improvement
101091	212	Wandsworth	6397	Parkgate House School	11	Other independent school	3	Independent schools	0	Not applicable	2	11	230	179	0	528332	175241	Good
101094	212	Wandsworth	7068	Oak Lodge School	7	Community special school	5	Special schools	0	Not applicable	10	19	100	78	55.1	528065	173793	Good
101095	212	Wandsworth	7077	Bradstow School	7	Community special school	5	Special schools	0	Not applicable	5	19	63	62	0	639432	167136	Outstanding
101099	212	Wandsworth	7123	Greenmead School	7	Community special school	5	Special schools	0	Not applicable	2	11	72	59	30.8	524028	173745	Outstanding
101102	212	Wandsworth	7183	Paddock School	7	Community special school	5	Special schools	0	Not applicable	3	19	215	209	55.4	521689	175313	Outstanding
101103	212	Wandsworth	7207	Garratt Park School	7	Community special school	5	Special schools	0	Not applicable	11	19	178	189	43.6	526164	172467	Good
101104	213	Westminster	1026	Tachbrook Nursery School	15	Local authority nursery school	4	Local authority maintained schools	1	Nursery	3	5		60	3.4	529763	178066	Good
101105	213	Westminster	1046	Dorothy Gardner Nursery School	15	Local authority nursery school	4	Local authority maintained schools	1	Nursery	0	5		74	33.3	524835	182642	Requires improvement
101106	213	Westminster	1052	Mary Paterson Nursery School	15	Local authority nursery school	4	Local authority maintained schools	1	Nursery	2	5		72	22.9	524829	182547	Outstanding
101107	213	Westminster	2032	Barrow Hill Junior School	1	Community school	4	Local authority maintained schools	2	Primary	7	11	240	225	24	527092	183132	Good
101110	213	Westminster	2189	Edward Wilson Primary School	1	Community school	4	Local authority maintained schools	2	Primary	3	11	448	357	43.4	525705	181829	Good
101111	213	Westminster	2208	Essendine Primary School	1	Community school	4	Local authority maintained schools	2	Primary	2	11	478	404	21.9	525311	182561	Good
101115	213	Westminster	2778	George Eliot Primary School	1	Community school	4	Local authority maintained schools	2	Primary	3	11	420	327	19.4	526535	183794	Requires improvement
101116	213	Westminster	2799	Hallfield Primary School	1	Community school	4	Local authority maintained schools	2	Primary	2	11	496	415	29.6	525940	181017	Good
101117	213	Westminster	2816	Robinsfield Infant School	1	Community school	4	Local authority maintained schools	2	Primary	3	7	180	192	6.3	527037	183464	Good
101120	213	Westminster	2844	Queen's Park Primary School	1	Community school	4	Local authority maintained schools	2	Primary	3	11	310	303	34.7	524394	182467	Good
101121	213	Westminster	3306	All Souls CofE Primary School	2	Voluntary aided school	4	Local authority maintained schools	2	Primary	3	11	230	212	27.4	529242	181745	Good
101122	213	Westminster	3316	Burdett-Coutts and Townshend Foundation CofE Primary School	2	Voluntary aided school	4	Local authority maintained schools	2	Primary	3	11	403	159	28.9	529548	179003	Good
101123	213	Westminster	3351	Hampden Gurney CofE Primary School	2	Voluntary aided school	4	Local authority maintained schools	2	Primary	3	11	240	234	4.3	527459	181362	Outstanding
101124	213	Westminster	3381	Our Lady of Dolours RC Primary School	2	Voluntary aided school	4	Local authority maintained schools	2	Primary	3	11	315	201	37.8	525575	181820	Good
101125	213	Westminster	3414	St Augustines Federated Schools: CofE Primary School	2	Voluntary aided school	4	Local authority maintained schools	2	Primary	3	11	236	234	29.1	525528	183286	Requires improvement
101126	213	Westminster	3418	St Barnabas' CofE Primary School	2	Voluntary aided school	4	Local authority maintained schools	2	Primary	4	11	161	144	34	528421	178462	Good
101127	213	Westminster	3424	St Clement Danes CofE Primary School	2	Voluntary aided school	4	Local authority maintained schools	2	Primary	3	11	235	225	16.4	530611	181081	Outstanding
101128	213	Westminster	3432	St Edward's Catholic Primary School	2	Voluntary aided school	4	Local authority maintained schools	2	Primary	3	11	420	273	31	527354	182085	Requires improvement
101129	213	Westminster	3440	St Gabriel's CofE Primary School	2	Voluntary aided school	4	Local authority maintained schools	2	Primary	5	11	210	175	37.7	529064	178013	Good
101130	213	Westminster	3446	St George's Hanover Square CofE Primary School	2	Voluntary aided school	4	Local authority maintained schools	2	Primary	4	11	210	151	15.2	528476	180499	Good
101131	213	Westminster	3451	Soho Parish CofE Primary School	2	Voluntary aided school	4	Local authority maintained schools	2	Primary	4	11	175	166	15.7	529559	180851	Good
101132	213	Westminster	3453	St James & St John Church of England Primary School	2	Voluntary aided school	4	Local authority maintained schools	2	Primary	3	11	195	177	14.8	526422	180910	Good
101133	213	Westminster	3473	St Joseph's RC Primary School	2	Voluntary aided school	4	Local authority maintained schools	2	Primary	3	11	210	294	8.1	526196	182511	Good
101134	213	Westminster	3496	St Luke's CofE Primary School	2	Voluntary aided school	4	Local authority maintained schools	2	Primary	4	11	210	177	23.7	524741	183012	Good
101135	213	Westminster	3511	St Mary Magdalene CofE Primary School	2	Voluntary aided school	4	Local authority maintained schools	2	Primary	3	11	236	170	31.2	525683	181957	Good
101136	213	Westminster	3520	St Mary's Bryanston Square CofE School	2	Voluntary aided school	4	Local authority maintained schools	2	Primary	3	11	240	188	31.9	527546	181766	Good
101137	213	Westminster	3532	St. Mary of the Angels Catholic Primary School	2	Voluntary aided school	4	Local authority maintained schools	2	Primary	3	11	322	264	24.2	525132	181428	Good
101138	213	Westminster	3539	St Matthew's School, Westminster	2	Voluntary aided school	4	Local authority maintained schools	2	Primary	3	11	242	208	28.5	529827	179261	Good
101139	213	Westminster	3580	St Peter's CofE School	2	Voluntary aided school	4	Local authority maintained schools	2	Primary	5	11	210	194	25.3	525183	182121	Good
101140	213	Westminster	3582	St Peter's Eaton Square CofE Primary School	2	Voluntary aided school	4	Local authority maintained schools	2	Primary	3	11	320	303	10.4	528736	179092	Outstanding
101141	213	Westminster	3590	St Saviour's CofE Primary School	2	Voluntary aided school	4	Local authority maintained schools	2	Primary	3	11	210	220	7.4	525889	182081	Outstanding
101142	213	Westminster	3598	St Stephen's CofE Primary School	2	Voluntary aided school	4	Local authority maintained schools	2	Primary	3	11	235	149	55.1	525274	181553	Good
101143	213	Westminster	3610	St Vincent's Catholic Primary School	2	Voluntary aided school	4	Local authority maintained schools	2	Primary	3	11	236	230	5.8	528270	181584	Outstanding
101144	213	Westminster	3611	St Vincent De Paul Catholic Primary School	2	Voluntary aided school	4	Local authority maintained schools	2	Primary	3	11	236	200	9.5	529206	179068	Good
101146	213	Westminster	3623	Westminster Cathedral RC Primary School	2	Voluntary aided school	4	Local authority maintained schools	2	Primary	5	11	210	170	24.1	529777	178296	Good
101147	213	Westminster	3653	Christ Church Bentinck CofE Primary School	2	Voluntary aided school	4	Local authority maintained schools	2	Primary	3	11	256	217	22.1	527312	181875	Outstanding
101154	213	Westminster	4723	St Augustine's Federated Schools: CE High School	2	Voluntary aided school	4	Local authority maintained schools	4	Secondary	11	18	1000	1004	30.6	525469	183256	Outstanding
101156	213	Westminster	6034	Arnold House School	11	Other independent school	3	Independent schools	0	Not applicable	5	13	280	276	0	526561	183245
101157	213	Westminster	6036	Queen's College, London	11	Other independent school	3	Independent schools	0	Not applicable	4	18	650	592		528666	181576
101158	213	Westminster	6037	Francis Holland School	11	Other independent school	3	Independent schools	0	Not applicable	11	18	550	494		527724	182244
101159	213	Westminster	6044	Westminster Abbey Choir School	11	Other independent school	3	Independent schools	0	Not applicable	8	13	32	28	0	529927	179412
101160	213	Westminster	6045	Eaton House School	11	Other independent school	3	Independent schools	0	Not applicable	3	11	270	196	0	528183	178867
101161	213	Westminster	6046	Francis Holland School	11	Other independent school	3	Independent schools	0	Not applicable	4	18	600	602	0	528263	178574
101162	213	Westminster	6047	Westminster School	11	Other independent school	3	Independent schools	0	Not applicable	12	19	750	759	0	530047	179360
101163	207	Kensington and Chelsea	6055	The Hampshire School Chelsea	11	Other independent school	3	Independent schools	0	Not applicable	2	13	307	191		526991	178029
101164	213	Westminster	6129	Connaught House School	11	Other independent school	3	Independent schools	0	Not applicable	4	11	76	79	0	527570	181036	Good
101165	213	Westminster	6182	Westminster Under School	11	Other independent school	3	Independent schools	0	Not applicable	7	14	288	279		529634	178630
101166	213	Westminster	6197	Westminster Cathedral Choir School	11	Other independent school	3	Independent schools	0	Not applicable	4	13	281	246		529231	179110
101168	213	Westminster	6215	The American School in London	11	Other independent school	3	Independent schools	0	Not applicable	4	18	1425	1407	0	526542	183346	Outstanding
101169	213	Westminster	6225	St Christina's School	11	Other independent school	3	Independent schools	0	Not applicable	3	11	213	161	0	527431	183481
101171	213	Westminster	6304	International Community School	11	Other independent school	3	Independent schools	0	Not applicable	3	19	380	183	0	527664	181685
101172	213	Westminster	6319	The Sylvia Young Theatre School	11	Other independent school	3	Independent schools	0	Not applicable	10	16	290	234	0	527584	181403
101173	213	Westminster	6327	Fairley House School	10	Other independent special school	5	Special schools	0	Not applicable	5	16	220	194	0	529819	178495
101174	213	Westminster	6333	St John's Wood Pre-Preparatory School	11	Other independent school	3	Independent schools	0	Not applicable	3	7	124	66	0	527164	182912	Good
101175	212	Wandsworth	6408	Centre Academy London	10	Other independent special school	5	Special schools	0	Not applicable	9	19	60	46	0	526882	175144	Good
101176	213	Westminster	6342	Naima Jewish Preparatory School	11	Other independent school	3	Independent schools	0	Not applicable	2	11	180	168	0	525633	183266
101177	213	Westminster	6364	Abercorn School	11	Other independent school	3	Independent schools	0	Not applicable	2	13	605	273	0	526355	183105
101178	213	Westminster	6370	Eaton Square School	11	Other independent school	3	Independent schools	0	Not applicable	2	13	491	403		529044	178732
101181	213	Westminster	6384	Bales College	11	Other independent school	3	Independent schools	0	Not applicable	11	20	123	102	0	523896	182571
101182	213	Westminster	7042	College Park School	7	Community special school	5	Special schools	0	Not applicable	4	19	105	103	55.3	525551	181088	Good
101184	213	Westminster	7184	Queen Elizabeth II Jubilee School	7	Community special school	5	Special schools	0	Not applicable	4	19	75	75	54.5	524809	182251	Good
101188	301	Barking and Dagenham	2005	Dorothy Barley Infants' School	1	Community school	4	Local authority maintained schools	2	Primary	3	7	360	336	15.4	546774	185234	Good
101192	301	Barking and Dagenham	2009	Manor Junior School	1	Community school	4	Local authority maintained schools	2	Primary	7	11	600	598	13.7	545828	184731	Good
101193	301	Barking and Dagenham	2010	Manor Infants' School/Manor Longbridge	1	Community school	4	Local authority maintained schools	2	Primary	3	11	1300	1290	14.5	545828	184731	Good
101196	301	Barking and Dagenham	2013	Northbury Primary School	1	Community school	4	Local authority maintained schools	2	Primary	3	11	918	849	16.3	544013	184537	Good
101198	301	Barking and Dagenham	2015	Ripple Primary School	1	Community school	4	Local authority maintained schools	2	Primary	3	11	1060	977	13.8	545104	183966	Good
101202	301	Barking and Dagenham	2024	Beam Primary School	1	Community school	4	Local authority maintained schools	2	Primary	3	11	567	604	16.8	550210	183257	Good
101203	301	Barking and Dagenham	2030	Furze Infants' School	1	Community school	4	Local authority maintained schools	2	Primary	3	7	524	511	14.1	548410	188015	Good
101206	301	Barking and Dagenham	2033	Grafton Primary School	1	Community school	4	Local authority maintained schools	2	Primary	3	11	920	889	20.2	548487	186607	Outstanding
101211	301	Barking and Dagenham	2043	Marsh Green Primary School	1	Community school	4	Local authority maintained schools	2	Primary	3	11	470	408	13.3	549365	183556	Good
101212	301	Barking and Dagenham	2047	Rush Green Primary School	1	Community school	4	Local authority maintained schools	2	Primary	3	11	840	821	15.5	550976	187161	Good
101216	301	Barking and Dagenham	2052	The Leys Primary School	1	Community school	4	Local authority maintained schools	2	Primary	3	11	472	433	25.9	550461	184093	Good
101219	301	Barking and Dagenham	2055	Warren Junior School	1	Community school	4	Local authority maintained schools	2	Primary	7	11	532	531	17.7	548573	188552	Outstanding
101220	301	Barking and Dagenham	2056	Thomas Arnold Primary School	1	Community school	4	Local authority maintained schools	2	Primary	3	11	532	430	28.5	548866	184187	Good
101222	301	Barking and Dagenham	2059	Valence Primary School	1	Community school	4	Local authority maintained schools	2	Primary	3	11	1050	1127	22.7	547891	186499	Good
101223	301	Barking and Dagenham	2060	Village Infants' School	1	Community school	4	Local authority maintained schools	2	Primary	3	7	270	317	17	549383	184397	Good
101224	301	Barking and Dagenham	2061	Rose Lane Primary School	1	Community school	4	Local authority maintained schools	2	Primary	3	11	630	638	24.7	548069	189608	Good
101226	301	Barking and Dagenham	2063	William Bellamy Primary School	1	Community school	4	Local authority maintained schools	2	Primary	3	11	1100	1049	23.7	549437	186675	Good
101227	301	Barking and Dagenham	2064	Parsloes Primary School	1	Community school	4	Local authority maintained schools	2	Primary	3	11	630	523	22.3	548794	184928	Good
101228	301	Barking and Dagenham	2065	Five Elms Primary School	1	Community school	4	Local authority maintained schools	2	Primary	3	11	515	414	20.2	548829	186204	Good
101229	301	Barking and Dagenham	2066	Henry Green Primary School	1	Community school	4	Local authority maintained schools	2	Primary	3	11	472	470	20	547581	186917	Good
101230	301	Barking and Dagenham	2067	Roding Primary School	1	Community school	4	Local authority maintained schools	2	Primary	3	11	1218	1229	22.5	547522	185528	Good
101231	301	Barking and Dagenham	2068	Becontree Primary School	1	Community school	4	Local authority maintained schools	2	Primary	3	11	472	463	17.3	546884	186340	Good
101232	301	Barking and Dagenham	2069	John Perry Primary School	1	Community school	4	Local authority maintained schools	2	Primary	3	11	664	620	19.7	550639	184798	Good
101234	301	Barking and Dagenham	3301	William Ford CofE Junior School	2	Voluntary aided school	4	Local authority maintained schools	2	Primary	7	11	360	343	21.3	549383	184397	Outstanding
101237	301	Barking and Dagenham	3503	St Peter's Catholic Primary School	2	Voluntary aided school	4	Local authority maintained schools	2	Primary	3	11	472	405	12.9	548838	183622	Good
101239	301	Barking and Dagenham	3506	St Vincent's Catholic Primary School	2	Voluntary aided school	4	Local authority maintained schools	2	Primary	3	11	236	232	16.9	547206	186684	Good
101241	301	Barking and Dagenham	4021	Barking Abbey School, A Specialist Sports and Humanities College	1	Community school	4	Local authority maintained schools	4	Secondary	11	18	2132	2075	14.7	545828	184731	Good
101243	301	Barking and Dagenham	4023	Eastbrook School	1	Community school	4	Local authority maintained schools	7	All-through	3	19	2638	1190	28.7	550112	185839	Requires improvement
101244	301	Barking and Dagenham	4024	Eastbury Community School	1	Community school	4	Local authority maintained schools	7	All-through	3	19	2236	2042	20	545048	184690	Good
101245	301	Barking and Dagenham	4027	Robert Clack School	1	Community school	4	Local authority maintained schools	4	Secondary	11	18	2080	2083	19	548825	186950	Good
101247	301	Barking and Dagenham	4703	All Saints Catholic School and Technology College	2	Voluntary aided school	4	Local authority maintained schools	4	Secondary	11	18	1230	1439	12.9	549215	187064	Good
101251	302	Barnet	1000	Brookhill Nursery School	15	Local authority nursery school	4	Local authority maintained schools	1	Nursery	2	5		147	0	527087	195626	Outstanding
101252	302	Barnet	1001	Hampden Way Nursery School	15	Local authority nursery school	4	Local authority maintained schools	1	Nursery	2	4		116	0	528689	194167	Outstanding
101253	302	Barnet	1002	Moss Hall Nursery School	15	Local authority nursery school	4	Local authority maintained schools	1	Nursery	3	5		101	0	525668	191761	Outstanding
101254	302	Barnet	1003	St Margaret's Nursery School	15	Local authority nursery school	4	Local authority maintained schools	1	Nursery	2	5		137	0	526828	196062	Outstanding
101255	302	Barnet	1100	Pavilion Study Centre	14	Pupil referral unit	4	Local authority maintained schools	0	Not applicable	5	18		75	56.8	526783	194420	Good
101258	302	Barnet	2002	Barnfield Primary School	1	Community school	4	Local authority maintained schools	2	Primary	3	11	420	472	15.8	520286	190526	Outstanding
101259	302	Barnet	2003	Bell Lane Primary School	1	Community school	4	Local authority maintained schools	2	Primary	2	11	472	429	24.7	523677	189134	Requires improvement
101262	302	Barnet	2007	Brookland Junior School	1	Community school	4	Local authority maintained schools	2	Primary	7	11	360	357	12.3	525598	189486	Outstanding
101263	302	Barnet	2008	Brookland Infant and Nursery School	1	Community school	4	Local authority maintained schools	2	Primary	3	7	322	309	15.3	525598	189486	Outstanding
101264	302	Barnet	2009	Brunswick Park Primary and Nursery School	1	Community school	4	Local authority maintained schools	2	Primary	3	11	457	454	14.5	528271	194004	Good
101266	302	Barnet	2011	Church Hill School	1	Community school	4	Local authority maintained schools	2	Primary	4	11	240	211	9.5	527487	194545	Good
101269	302	Barnet	2014	Colindale Primary School	1	Community school	4	Local authority maintained schools	2	Primary	3	11	630	686	16.6	521535	189221	Good
101270	302	Barnet	2015	Coppetts Wood Primary School	1	Community school	4	Local authority maintained schools	2	Primary	3	11	210	252	26.5	528083	190944	Outstanding
101271	302	Barnet	2016	Courtland School	1	Community school	4	Local authority maintained schools	2	Primary	4	11	210	211	3.8	521053	193499	Outstanding
101272	302	Barnet	2017	Cromer Road Primary School	1	Community school	4	Local authority maintained schools	2	Primary	5	11	420	425	18.8	526107	196508	Good
101274	302	Barnet	2019	Deansbrook Infant School	1	Community school	4	Local authority maintained schools	2	Primary	3	7	270	278	17.9	520522	191904	Good
101275	302	Barnet	2021	Dollis Primary School	1	Community school	4	Local authority maintained schools	2	Primary	2	11	664	560	18.9	523053	191451	Good
101277	302	Barnet	2023	Edgware Primary School	1	Community school	4	Local authority maintained schools	2	Primary	3	11	708	583	32.2	519523	191548	Good
101278	302	Barnet	2024	Fairway Primary School and Children's Centre	1	Community school	4	Local authority maintained schools	2	Primary	2	11	297	302	23.4	520747	193496	Good
101279	302	Barnet	2025	Foulds School	1	Community school	4	Local authority maintained schools	2	Primary	5	11	315	320	0.6	523906	196826	Good
101280	302	Barnet	2026	Frith Manor Primary School	1	Community school	4	Local authority maintained schools	2	Primary	3	11	630	590	11.3	524584	192216	Good
101281	302	Barnet	2027	Garden Suburb Junior School	1	Community school	4	Local authority maintained schools	2	Primary	7	11	360	355	10.1	524978	188877	Good
101282	302	Barnet	2028	Garden Suburb Infant School	1	Community school	4	Local authority maintained schools	2	Primary	5	7	246	252	13.5	524978	188877	Good
101283	302	Barnet	2029	Goldbeaters Primary School	1	Community school	4	Local authority maintained schools	2	Primary	3	11	467	472	31.3	520791	190910	Outstanding
101285	302	Barnet	2031	Hollickwood Primary School	5	Foundation school	4	Local authority maintained schools	2	Primary	3	11	210	226	23.4	528626	191205	Good
101286	302	Barnet	2032	Holly Park Primary School	1	Community school	4	Local authority maintained schools	2	Primary	3	11	545	492	14.3	528107	192524	Good
101289	302	Barnet	2036	Livingstone Primary and Nursery School	1	Community school	4	Local authority maintained schools	2	Primary	3	11	305	327	30.7	526921	196783	Good
101290	302	Barnet	2037	Manorside Primary School	1	Community school	4	Local authority maintained schools	2	Primary	3	11	322	291	8	526076	190672	Outstanding
101293	302	Barnet	2042	Monkfrith Primary School	1	Community school	4	Local authority maintained schools	2	Primary	5	11	420	395	5.6	528377	194732	Outstanding
101294	302	Barnet	2043	Moss Hall Junior School	1	Community school	4	Local authority maintained schools	2	Primary	7	11	480	461	11.3	525719	191679	Requires improvement
101295	302	Barnet	2044	Moss Hall Infant School	1	Community school	4	Local authority maintained schools	2	Primary	5	7	360	349	10.9	525719	191679	Outstanding
101296	302	Barnet	2045	Northside Primary School	1	Community school	4	Local authority maintained schools	2	Primary	3	11	210	283	12.6	526149	192370	Outstanding
101298	302	Barnet	2054	Woodridge Primary School	1	Community school	4	Local authority maintained schools	2	Primary	4	11	210	208	2.9	525135	193224	Good
101299	302	Barnet	2055	Tudor Primary School	1	Community school	4	Local authority maintained schools	2	Primary	3	11	326	238	26.7	526318	190626	Good
101301	302	Barnet	2057	Underhill School	1	Community school	4	Local authority maintained schools	2	Primary	3	11	600	512	26.4	524264	195593	Requires improvement
101304	302	Barnet	2060	Whitings Hill Primary School	1	Community school	4	Local authority maintained schools	2	Primary	3	11	428	479	21	523382	195582	Outstanding
101309	302	Barnet	2067	Chalgrove Primary School	1	Community school	4	Local authority maintained schools	2	Primary	4	11	240	229	12.7	524324	189626	Good
101311	302	Barnet	2070	Sunnyfields Primary School	1	Community school	4	Local authority maintained schools	2	Primary	2	11	272	256	25.2	522591	189509	Good
101312	302	Barnet	2071	Queenswell Infant & Nursery School	1	Community school	4	Local authority maintained schools	2	Primary	3	7	270	230	18.7	526761	193616	Good
101313	302	Barnet	2072	Queenswell Junior School	1	Community school	4	Local authority maintained schools	2	Primary	7	11	360	347	21.6	526761	193616	Good
101314	302	Barnet	2073	Danegrove Primary School	1	Community school	4	Local authority maintained schools	2	Primary	5	11	660	629	13.8	527502	195470	Good
101315	302	Barnet	3300	All Saints' CofE Primary School NW2	2	Voluntary aided school	4	Local authority maintained schools	2	Primary	4	11	210	177	36.7	524872	186340	Good
101316	302	Barnet	3302	Christ Church Primary School	2	Voluntary aided school	4	Local authority maintained schools	2	Primary	3	11	262	234	6.4	523772	197077	Good
101317	302	Barnet	3304	Holy Trinity CofE Primary School	2	Voluntary aided school	4	Local authority maintained schools	2	Primary	3	11	266	264	16.5	526979	189621	Outstanding
101318	302	Barnet	3305	Monken Hadley CofE Primary School	2	Voluntary aided school	4	Local authority maintained schools	2	Primary	4	11	150	148	5.4	525232	197563	Good
101319	302	Barnet	3307	St John's CofE Junior Mixed and Infant School	2	Voluntary aided school	4	Local authority maintained schools	2	Primary	3	11	236	234	9.2	527783	192497	Outstanding
101321	302	Barnet	3309	St John's CofE Primary School	2	Voluntary aided school	4	Local authority maintained schools	2	Primary	3	11	236	234	6	526280	193561	Good
101323	302	Barnet	3311	St Mary's CofE Primary School	2	Voluntary aided school	4	Local authority maintained schools	2	Primary	3	11	420	475	12	524746	190949	Outstanding
101324	302	Barnet	3312	St Mary's CofE Primary School, East Barnet	2	Voluntary aided school	4	Local authority maintained schools	2	Primary	4	11	218	215	9.3	527317	195180	Outstanding
101325	302	Barnet	3313	St Paul's CofE Primary School N11	2	Voluntary aided school	4	Local authority maintained schools	2	Primary	3	11	210	214	19.9	528581	192454	Good
101326	302	Barnet	3314	St Paul's CofE Primary School NW7	2	Voluntary aided school	4	Local authority maintained schools	2	Primary	4	11	210	205	14.6	522534	192785	Outstanding
101327	302	Barnet	3315	St Andrew's CofE Voluntary Aided Primary School, Totteridge	2	Voluntary aided school	4	Local authority maintained schools	2	Primary	4	11	210	209	2.4	524931	193894	Good
101328	302	Barnet	3316	Trent CofE Primary School	2	Voluntary aided school	4	Local authority maintained schools	2	Primary	5	11	210	211	5.2	527895	196294	Outstanding
101329	302	Barnet	3317	All Saints' CofE Primary School N20	2	Voluntary aided school	4	Local authority maintained schools	2	Primary	3	11	292	270	15	526917	193833	Good
101330	302	Barnet	3500	The Annunciation Catholic Infant School	2	Voluntary aided school	4	Local authority maintained schools	2	Primary	3	7	232	172	13.1	520591	190759	Outstanding
101331	302	Barnet	3501	Our Lady of Lourdes RC School	2	Voluntary aided school	4	Local authority maintained schools	2	Primary	3	11	262	236	9	526420	190952	Outstanding
101332	302	Barnet	3502	St Agnes' Catholic Primary School	2	Voluntary aided school	4	Local authority maintained schools	2	Primary	3	11	412	379	19.9	524125	186126	Outstanding
101333	302	Barnet	3504	St Catherine's RC School	2	Voluntary aided school	4	Local authority maintained schools	2	Primary	3	11	470	465	6.6	525067	195987	Outstanding
101334	302	Barnet	3506	St Vincent's Catholic Primary School	2	Voluntary aided school	4	Local authority maintained schools	2	Primary	5	11	330	299	4.7	523095	192498	Good
101335	302	Barnet	3507	St Theresa's Catholic Primary School	2	Voluntary aided school	4	Local authority maintained schools	2	Primary	4	11	240	193	8.8	525580	189989	Good
101337	302	Barnet	3509	St Joseph's Catholic Primary School	2	Voluntary aided school	4	Local authority maintained schools	2	Primary	3	11	548	534	13.2	522624	189086	Requires improvement
101338	302	Barnet	3510	Sacred Heart Roman Catholic Primary School	2	Voluntary aided school	4	Local authority maintained schools	2	Primary	5	11	420	394	7.6	527228	193996	Good
101339	302	Barnet	3511	Blessed Dominic Catholic Primary School	2	Voluntary aided school	4	Local authority maintained schools	2	Primary	3	11	472	427	18.7	521926	190575	Outstanding
101340	302	Barnet	3512	Rosh Pinah Primary School	2	Voluntary aided school	4	Local authority maintained schools	2	Primary	3	11	480	406	0.7	519803	193439	Good
101341	302	Barnet	3513	Menorah Primary School	2	Voluntary aided school	4	Local authority maintained schools	2	Primary	3	11	367	430	2.3	524350	187703	Outstanding
101342	302	Barnet	3514	The Annunciation RC Junior School	2	Voluntary aided school	4	Local authority maintained schools	2	Primary	7	11	240	206	15.5	520712	191769	Good
101345	302	Barnet	4003	Friern Barnet School	1	Community school	4	Local authority maintained schools	4	Secondary	11	16	815	787	23.7	527853	192405	Good
101356	302	Barnet	5201	Osidge Primary School	5	Foundation school	4	Local authority maintained schools	2	Primary	4	11	428	391	14.8	529163	194446	Good
101361	302	Barnet	5404	St Michael's Catholic Grammar School	2	Voluntary aided school	4	Local authority maintained schools	4	Secondary	11	18	750	748	3.7	526058	192177	Outstanding
101362	302	Barnet	5405	Finchley Catholic High School	2	Voluntary aided school	4	Local authority maintained schools	4	Secondary	11	18	1200	1204	6.6	526022	193124	Good
101364	302	Barnet	5407	St James' Catholic High School	2	Voluntary aided school	4	Local authority maintained schools	4	Secondary	11	18	1201	1151	12.5	521928	190571	Good
101367	302	Barnet	6000	Mill Hill School Foundation	11	Other independent school	3	Independent schools	0	Not applicable	3	19	1661	1627	0	522605	192610
101368	302	Barnet	6002	Hendon Preparatory School	11	Other independent school	3	Independent schools	0	Not applicable	2	13	200	166	0	523599	189538
101369	302	Barnet	6004	The King Alfred School	11	Other independent school	3	Independent schools	0	Not applicable	5	18	690	660	0	525868	187188
101370	302	Barnet	6006	Lyonsdown School	11	Other independent school	3	Independent schools	0	Not applicable	3	11	248	176	0	526012	195759
101374	302	Barnet	6014	Mount House School	11	Other independent school	3	Independent schools	0	Not applicable	11	18	350	240	0	525341	197604
101375	302	Barnet	6051	Annemount School	11	Other independent school	3	Independent schools	0	Not applicable	3	7	130	75	0	526496	188342
101376	302	Barnet	5948	Mathilda Marks-Kennedy Jewish Primary School	2	Voluntary aided school	4	Local authority maintained schools	2	Primary	3	11	230	230	3.5	520922	192197	Outstanding
101377	302	Barnet	6063	Golders Hill School	11	Other independent school	3	Independent schools	0	Not applicable	2	7	225	71	0	525131	187721	Good
101378	302	Barnet	6064	Goodwyn School	11	Other independent school	3	Independent schools	0	Not applicable	3	11	223	193	0	522178	192419
101380	302	Barnet	6066	Holland House School	11	Other independent school	3	Independent schools	0	Not applicable	5	11	148	142	0	519587	192867
101381	302	Barnet	6068	Kerem School	11	Other independent school	3	Independent schools	0	Not applicable	3	11	296	196	0	526619	188839
101383	302	Barnet	6077	St Martin's School	11	Other independent school	3	Independent schools	0	Not applicable	3	11	120	116	0	521427	192238	Good
101385	302	Barnet	6084	Pardes House Grammar School	11	Other independent school	3	Independent schools	0	Not applicable	10	16	235	263	0	524942	190464	Good
101387	302	Barnet	6089	Menorah Grammar School	11	Other independent school	3	Independent schools	0	Not applicable	11	21	290	320		520316	191325	Good
101388	302	Barnet	6092	Beth Jacob Grammar School for Girls	11	Other independent school	3	Independent schools	0	Not applicable	11	17	300	293	0	523564	189090	Good
101391	302	Barnet	6098	Dwight School London	11	Other independent school	3	Independent schools	0	Not applicable	2	18	420	285	0	527536	192170
101393	302	Barnet	6101	Brampton College	11	Other independent school	3	Independent schools	0	Not applicable	15	19	263	229	0	523260	189250
101395	302	Barnet	7005	Northway School	7	Community special school	5	Special schools	0	Not applicable	4	11	110	112	33.9	520648	193478	Outstanding
101396	302	Barnet	7009	Oakleigh School & Acorn Assessment Centre	7	Community special school	5	Special schools	0	Not applicable	2	11		145	38.2	527540	193376	Outstanding
101397	302	Barnet	7010	Mapledown School	7	Community special school	5	Special schools	0	Not applicable	11	19	79	85	45.2	523487	187609	Good
101402	303	Bexley	2001	Crook Log Primary School	1	Community school	4	Local authority maintained schools	2	Primary	3	11	436	429	9.9	547838	175369	Good
101403	303	Bexley	2002	Danson Primary School	1	Community school	4	Local authority maintained schools	2	Primary	3	11	682	675	6.2	546456	175254	Good
101413	303	Bexley	2016	Upton Primary School	1	Community school	4	Local authority maintained schools	2	Primary	3	11	496	458	7.4	548454	174428	Outstanding
101426	303	Bexley	2042	Birkbeck Primary School	1	Community school	4	Local authority maintained schools	2	Primary	3	11	502	489	9.7	546481	172429	Good
101429	303	Bexley	2049	Longlands Primary School	1	Community school	4	Local authority maintained schools	2	Primary	5	11	315	300	12	545413	172315	Good
101434	303	Bexley	2056	Dulverton Primary School	1	Community school	4	Local authority maintained schools	2	Primary	3	11	446	446	2.4	544704	172874	Good
101437	303	Bexley	2059	Parkway Primary School	1	Community school	4	Local authority maintained schools	2	Primary	3	11	276	257	24.7	548249	179254	Good
101451	303	Bexley	3001	Foster's Primary School	3	Voluntary controlled school	4	Local authority maintained schools	2	Primary	3	11	472	468	10	547493	175925	Good
101455	303	Bexley	3500	St Stephen's Catholic Primary School	2	Voluntary aided school	4	Local authority maintained schools	2	Primary	5	11	420	420	6	546284	176040	Outstanding
101456	303	Bexley	3501	Our Lady of the Rosary Catholic Primary School	2	Voluntary aided school	4	Local authority maintained schools	2	Primary	3	11	420	429	8.7	545455	174139	Good
101457	303	Bexley	3502	St Joseph's Catholic Primary School	2	Voluntary aided school	4	Local authority maintained schools	2	Primary	4	11	210	209	3.8	551010	175012	Good
101458	303	Bexley	3503	St Fidelis Catholic Primary School	2	Voluntary aided school	4	Local authority maintained schools	2	Primary	3	11	428	462	11.2	550289	177625	Good
101459	303	Bexley	3504	St Thomas More Catholic Primary School	2	Voluntary aided school	4	Local authority maintained schools	2	Primary	4	11	420	419	4.3	548695	176372	Outstanding
101460	303	Bexley	3505	St John Fisher Catholic Primary School	2	Voluntary aided school	4	Local authority maintained schools	2	Primary	4	11	210	208	8.7	548112	179495	Good
101461	303	Bexley	3506	St Peter Chanel Catholic Primary School	2	Voluntary aided school	4	Local authority maintained schools	2	Primary	4	11	210	197	15.7	547304	171192	Good
101481	303	Bexley	6002	West Lodge School	11	Other independent school	3	Independent schools	0	Not applicable	3	11	176	168	0	546219	172111
101482	303	Bexley	6053	Merton Court School	11	Other independent school	3	Independent schools	0	Not applicable	3	11	328	294	0	546999	171526
101484	303	Bexley	6060	Benedict House Preparatory School	11	Other independent school	3	Independent schools	0	Not applicable	2	11	160	157	0	546039	172061	Good
101487	303	Bexley	7002	Marlborough School	7	Community special school	5	Special schools	0	Not applicable	11	19	80	77	41.5	546278	173491	Good
101489	304	Brent	1000	Curzon Crescent Nursery School	15	Local authority nursery school	4	Local authority maintained schools	1	Nursery	2	4		140	12.5	521396	184393	Good
101490	304	Brent	1001	Fawood Children's Centre	15	Local authority nursery school	4	Local authority maintained schools	1	Nursery	2	5		87	12	520575	184157	Good
101491	304	Brent	1003	College Green School and Services	15	Local authority nursery school	4	Local authority maintained schools	1	Nursery	3	4		109	0	523020	183489	Outstanding
101492	304	Brent	1004	Granville Plus Nursery School	15	Local authority nursery school	4	Local authority maintained schools	1	Nursery	0	5		105	32.4	525081	183081	Good
101493	872	Wokingham	1108	Foundry College	14	Pupil referral unit	4	Local authority maintained schools	0	Not applicable	4	16	47	23	21.7	481954	169455	Good
101494	380	Bradford	3377	Peel Park Primary School and Nursery	1	Community school	4	Local authority maintained schools	2	Primary	3	11	708	649	25.9	417549	434592	Good
101495	304	Brent	2000	Anson Primary School	1	Community school	4	Local authority maintained schools	2	Primary	3	11	364	385	17.1	523551	185363	Good
101496	304	Brent	2003	Brentfield Primary School	1	Community school	4	Local authority maintained schools	2	Primary	3	11	630	517	16.5	520547	184530	Good
101497	304	Brent	2006	Byron Court Primary School	1	Community school	4	Local authority maintained schools	2	Primary	4	11	1050	724	6.5	517138	186959	Outstanding
101498	304	Brent	2007	Carlton Vale Infant School	1	Community school	4	Local authority maintained schools	2	Primary	3	7	230	84	23.8	524936	182963	Good
101499	304	Brent	2017	Harlesden Primary School	1	Community school	4	Local authority maintained schools	2	Primary	3	11	630	378	23.2	521137	183464	Requires improvement
101500	304	Brent	2018	Mount Stewart Junior School	1	Community school	4	Local authority maintained schools	2	Primary	7	11	390	343	9.3	517838	187953	Outstanding
101501	304	Brent	2019	Mount Stewart Infant School	1	Community school	4	Local authority maintained schools	2	Primary	4	7	294	273	1.9	517772	187995	Good
101502	304	Brent	2020	Uxendon Manor Primary School	1	Community school	4	Local authority maintained schools	2	Primary	3	11	690	647	8.3	518026	188544	Good
101503	304	Brent	2024	Kingsbury Green Primary School	1	Community school	4	Local authority maintained schools	2	Primary	3	11	669	636	11.7	519977	188577	Good
101504	304	Brent	2028	Leopold Primary School	1	Community school	4	Local authority maintained schools	2	Primary	3	11	900	773	22	521666	184295	Good
101506	304	Brent	2031	Lyon Park Primary School	1	Community school	4	Local authority maintained schools	2	Primary	3	11	920	906	4.9	518822	184117	Requires improvement
101507	304	Brent	2033	Malorees Infant School	1	Community school	4	Local authority maintained schools	2	Primary	3	7	250	196	14.6	523968	184019	Good
101508	304	Brent	2034	Northview Junior and Infant School	1	Community school	4	Local authority maintained schools	2	Primary	3	11	250	229	22	521591	185552	Good
101509	304	Brent	2038	Park Lane Primary School	1	Community school	4	Local authority maintained schools	2	Primary	3	11	480	460	13.6	518377	185485	Good
101510	304	Brent	2039	Preston Park Primary School	1	Community school	4	Local authority maintained schools	2	Primary	2	11	796	675	7.9	517958	187213	Good
101511	304	Brent	2041	Roe Green Junior School	1	Community school	4	Local authority maintained schools	2	Primary	7	11	480	477	8.2	519786	189328	Good
101512	304	Brent	2042	Roe Green Infant School	1	Community school	4	Local authority maintained schools	2	Primary	3	11	650	565	5.5	519786	189328	Good
101515	304	Brent	2049	Barham Primary School	1	Community school	4	Local authority maintained schools	2	Primary	3	11	930	933	3.9	517505	184641	Good
101518	304	Brent	2053	Wykeham Primary School	1	Community school	4	Local authority maintained schools	2	Primary	3	11	480	513	18.7	521071	186327	Outstanding
101519	304	Brent	2055	Elsley Primary School	1	Community school	4	Local authority maintained schools	2	Primary	3	11	660	649	11.2	518881	184714	Good
101520	304	Brent	2056	Donnington Primary School	1	Community school	4	Local authority maintained schools	2	Primary	3	11	210	224	23	522602	184026	Good
101521	304	Brent	2057	The Stonebridge School	1	Community school	4	Local authority maintained schools	2	Primary	3	11	660	383	27.3	520512	183840	Good
101522	304	Brent	2064	Newfield Primary School	1	Community school	4	Local authority maintained schools	2	Primary	3	11	460	298	19.4	521873	184023	Good
101524	304	Brent	2066	Mitchell Brook Primary School	1	Community school	4	Local authority maintained schools	2	Primary	3	11	690	639	16.5	521012	184771	Outstanding
101526	304	Brent	2068	Chalkhill Primary School	1	Community school	4	Local authority maintained schools	2	Primary	3	11	510	458	15.8	519973	186213	Good
101527	304	Brent	2070	Salusbury Primary School	1	Community school	4	Local authority maintained schools	2	Primary	3	11	680	641	14.1	524562	183530	Good
101528	304	Brent	2071	Oliver Goldsmith Primary School	1	Community school	4	Local authority maintained schools	2	Primary	3	11	371	455	8.7	520811	188560	Good
101530	304	Brent	2073	Mora Primary School	1	Community school	4	Local authority maintained schools	2	Primary	5	11	420	435	14.2	523143	185937	Good
101531	304	Brent	2074	Fryent Primary School	1	Community school	4	Local authority maintained schools	2	Primary	3	11	750	741	11.5	520390	187901	Good
101533	304	Brent	3301	Christ Church CofE Primary School	2	Voluntary aided school	4	Local authority maintained schools	2	Primary	3	11	236	209	27.9	524603	184020	Good
101534	304	Brent	3302	John Keble CofE Primary School	2	Voluntary aided school	4	Local authority maintained schools	2	Primary	3	11	450	397	17.6	521673	183577	Good
101535	304	Brent	3303	Princess Frederica CofE Primary School	2	Voluntary aided school	4	Local authority maintained schools	2	Primary	3	11	450	421	4.4	523191	183060	Good
101537	304	Brent	3308	St Mary's CofE Primary School	2	Voluntary aided school	4	Local authority maintained schools	2	Primary	3	11	355	252	22.2	521289	184721	Good
101539	304	Brent	3501	St Joseph RC Junior School	2	Voluntary aided school	4	Local authority maintained schools	2	Primary	7	11	280	279	4.7	518800	185082	Outstanding
101542	304	Brent	3505	St Mary Magdalen's Catholic Junior School	2	Voluntary aided school	4	Local authority maintained schools	2	Primary	7	11	360	339	8.6	522931	184693	Good
101543	304	Brent	3506	St Robert Southwell RC Primary School	2	Voluntary aided school	4	Local authority maintained schools	2	Primary	3	11	420	462	2.6	520098	188410	Outstanding
101544	304	Brent	3507	Convent of Jesus and Mary RC Infant School	2	Voluntary aided school	4	Local authority maintained schools	2	Primary	3	7	270	292	14.2	523022	184716	Outstanding
101545	304	Brent	3508	Our Lady of Lourdes Catholic Primary School	2	Voluntary aided school	4	Local authority maintained schools	2	Primary	3	11	240	213	14.7	520418	183856	Good
101546	304	Brent	3509	St Joseph's RC Infant School	2	Voluntary aided school	4	Local authority maintained schools	2	Primary	3	7	270	260	6.7	518816	185048	Outstanding
101549	304	Brent	3601	Sinai Jewish Primary School	2	Voluntary aided school	4	Local authority maintained schools	2	Primary	3	11	690	635	2.4	519138	188145	Good
101554	304	Brent	5202	Malorees Junior School	5	Foundation school	4	Local authority maintained schools	2	Primary	7	11	240	253	14.6	523903	184046	Good
101555	304	Brent	5203	St Joseph's Roman Catholic Primary School	2	Voluntary aided school	4	Local authority maintained schools	2	Primary	3	11	510	505	15.1	521386	184266	Outstanding
101556	304	Brent	5204	The Kilburn Park School Foundation	5	Foundation school	4	Local authority maintained schools	2	Primary	7	11	240	153	40.5	524976	183008	Good
101564	304	Brent	5407	Newman Catholic College	2	Voluntary aided school	4	Local authority maintained schools	4	Secondary	11	19	1000	696	32.9	522218	183549	Good
101568	310	Harrow	6079	Buckingham Preparatory School	11	Other independent school	3	Independent schools	0	Not applicable	2	11	140	133	0	512955	187969
101569	304	Brent	6051	Buxlow Preparatory School	11	Other independent school	3	Independent schools	0	Not applicable	2	11	140	82	0	518199	186137
101571	304	Brent	6057	St Christopher's Prep School	11	Other independent school	3	Independent schools	0	Not applicable	2	11	135	101		518914	186169
101572	304	Brent	6059	St Nicholas School	11	Other independent school	3	Independent schools	0	Not applicable	0	11	80	84	0	520260	186843
101573	307	Ealing	6007	Ysgol Gymraeg Llundain, London Welsh School	11	Other independent school	3	Independent schools	0	Not applicable	3	11	40	33	0	515572	181555	Good
101574	304	Brent	5949	Islamia Primary School	2	Voluntary aided school	4	Local authority maintained schools	2	Primary	4	11	420	420	20.7	524372	183812	Good
101575	304	Brent	6069	Islamia School for Girls'	11	Other independent school	3	Independent schools	0	Not applicable	11	16	180	128	0	524372	183812	Outstanding
101576	304	Brent	6072	Al-Sadiq School	11	Other independent school	3	Independent schools	0	Not applicable	3	16	350	227	0	524244	183801	Requires improvement
101578	304	Brent	6074	The Swaminarayan School	11	Other independent school	3	Independent schools	0	Not applicable	5	18	706	95	0	520760	184703
101581	304	Brent	7005	Phoenix Arch School	7	Community special school	5	Special schools	0	Not applicable	4	11	56	51	49	520536	185282	Good
101601	305	Bromley	2022	Southborough Primary School	5	Foundation school	4	Local authority maintained schools	2	Primary	5	11	420	406	17.2	543289	167542	Good
101614	305	Bromley	2041	Downe Primary School	5	Foundation school	4	Local authority maintained schools	2	Primary	5	11	100	80	12.5	543350	161795	Good
101635	305	Bromley	2069	Edgebury Primary School	5	Foundation school	4	Local authority maintained schools	2	Primary	4	11	332	330	6.7	544161	171654	Good
101641	305	Bromley	2080	Poverest Primary School	5	Foundation school	4	Local authority maintained schools	2	Primary	4	11	390	400	20.3	546288	167923	Good
101676	305	Bromley	5410	St Olave's and St Saviour's Grammar School	2	Voluntary aided school	4	Local authority maintained schools	4	Secondary	11	18	838	1081	1.6	546558	165140	Outstanding
101680	305	Bromley	6000	Babington House School	11	Other independent school	3	Independent schools	0	Not applicable	3	18	460	418	0	542607	170812
101682	305	Bromley	6002	Bickley Park School	11	Other independent school	3	Independent schools	0	Not applicable	2	13	425	398	0	542275	168896
101683	305	Bromley	6003	Bishop Challoner School	11	Other independent school	3	Independent schools	0	Not applicable	3	18	450	344	0	538945	169431
101684	305	Bromley	6004	Breaside Preparatory School	11	Other independent school	3	Independent schools	0	Not applicable	2	11	378	375	0	541581	169851
101685	305	Bromley	6007	Farringtons School	11	Other independent school	3	Independent schools	0	Not applicable	3	19	732	695	0	544956	170418
101687	305	Bromley	6010	St Christophers The Hall School	11	Other independent school	3	Independent schools	0	Not applicable	2	11	312	278	0	538284	169385
101690	305	Bromley	6066	St David's Prep	11	Other independent school	3	Independent schools	0	Not applicable	3	11	168	167	0	537909	166748
101692	305	Bromley	6073	Bromley High School	11	Other independent school	3	Independent schools	0	Not applicable	4	18	962	867	0	543210	168259
101693	305	Bromley	6074	Eltham College	11	Other independent school	3	Independent schools	0	Not applicable	7	19	950	910		541794	172968
101694	305	Bromley	6075	Ashgrove School Ltd	11	Other independent school	3	Independent schools	0	Not applicable	3	11	105	91	0	540963	169466	Requires improvement
101695	305	Bromley	6077	Darul Uloom London School	11	Other independent school	3	Independent schools	0	Not applicable	11	19	155	132		545057	170728	Requires improvement
101697	305	Bromley	7005	Marjorie McClure School	12	Foundation special school	5	Special schools	0	Not applicable	3	18	100	99	27.6	544300	169551	Outstanding
101702	306	Croydon	1000	Crosfield Nursery School	15	Local authority nursery school	4	Local authority maintained schools	1	Nursery	2	5		121	0	534285	167830	Good
101704	306	Croydon	1002	Purley Nursery School	15	Local authority nursery school	4	Local authority maintained schools	1	Nursery	2	5		92	0	531478	161952	Outstanding
101705	306	Croydon	1003	Tunstall Nursery School	15	Local authority nursery school	4	Local authority maintained schools	1	Nursery	2	5		116	0	533445	166142	Outstanding
101706	306	Croydon	1100	Saffron Valley Collegiate	14	Pupil referral unit	4	Local authority maintained schools	0	Not applicable	4	16		166	42.2	532429	164957	Good
101712	306	Croydon	2003	Beulah Junior School	1	Community school	4	Local authority maintained schools	2	Primary	7	11	360	304	35.2	532319	168968	Good
101720	306	Croydon	2012	Elmwood Junior School	1	Community school	4	Local authority maintained schools	2	Primary	7	11	480	477	29.8	531899	166938	Good
101721	306	Croydon	2014	Elmwood Infant School	1	Community school	4	Local authority maintained schools	2	Primary	3	7	412	404	25.1	531899	166938	Good
101725	306	Croydon	2020	Howard Primary School	1	Community school	4	Local authority maintained schools	2	Primary	4	11	420	409	24	532255	164547	Good
101733	306	Croydon	2033	Purley Oaks Primary School	1	Community school	4	Local authority maintained schools	2	Primary	3	11	660	650	30	532675	163281	Good
101745	306	Croydon	2050	Winterbourne Junior Girls' School	1	Community school	4	Local authority maintained schools	2	Primary	7	11	328	283	29	531246	168384	Good
101746	306	Croydon	2051	Winterbourne Nursery and Infants' School	1	Community school	4	Local authority maintained schools	2	Primary	3	7	536	381	14.6	531246	168384	Requires improvement
101753	306	Croydon	2058	Kenley Primary School	1	Community school	4	Local authority maintained schools	2	Primary	4	11	210	188	24.5	533477	159145	Good
101756	306	Croydon	2062	Beaumont Primary School	1	Community school	4	Local authority maintained schools	2	Primary	4	11	213	211	10.4	531004	160459	Outstanding
101758	306	Croydon	2065	Gresham Primary School	1	Community school	4	Local authority maintained schools	2	Primary	4	11	250	241	7.5	534004	161153	Good
101759	306	Croydon	2067	Smitham Primary School	1	Community school	4	Local authority maintained schools	2	Primary	3	11	480	518	16.8	529438	159363	Good
101760	306	Croydon	2068	The Hayes Primary School	1	Community school	4	Local authority maintained schools	2	Primary	4	11	420	412	8.7	531884	159210	Good
101772	306	Croydon	2083	Orchard Way Primary School	1	Community school	4	Local authority maintained schools	2	Primary	4	11	210	201	13.9	536450	166733	Good
101773	306	Croydon	2084	Forestdale Primary School	1	Community school	4	Local authority maintained schools	2	Primary	4	11	420	402	13.2	536631	162965	Good
101776	306	Croydon	2090	Heavers Farm Primary School	1	Community school	4	Local authority maintained schools	2	Primary	3	11	862	671	27.3	533582	167776	Good
101778	306	Croydon	2093	Downsview Primary and Nursery School	1	Community school	4	Local authority maintained schools	2	Primary	3	11	630	641	14.3	532089	170181	Good
101779	306	Croydon	2094	Park Hill Infant School	1	Community school	4	Local authority maintained schools	2	Primary	5	7	270	264	15.1	533103	165267	Outstanding
101781	306	Croydon	2098	Greenvale Primary School	1	Community school	4	Local authority maintained schools	2	Primary	4	11	218	218	3.2	535795	161822	Good
101783	306	Croydon	2102	Rockmount Primary School	1	Community school	4	Local authority maintained schools	2	Primary	3	11	500	487	15.1	532922	170668	Outstanding
101785	306	Croydon	2105	Norbury Manor Primary School	1	Community school	4	Local authority maintained schools	2	Primary	3	11	630	417	26.9	530283	169557	Good
101787	306	Croydon	3000	All Saints CofE Primary School	2	Voluntary aided school	4	Local authority maintained schools	2	Primary	3	11	420	315	37.4	533166	169871	Good
101788	306	Croydon	3003	St John's CofE Primary School	2	Voluntary aided school	4	Local authority maintained schools	2	Primary	4	11	270	330	8.5	535847	165564	Outstanding
101790	306	Croydon	3006	The Minster Junior School	2	Voluntary aided school	4	Local authority maintained schools	2	Primary	7	11	480	437	36.2	531669	165077	Good
101791	306	Croydon	3007	The Minster Nursery and Infant School	2	Voluntary aided school	4	Local authority maintained schools	2	Primary	2	7	360	375	27.6	531669	165077	Good
101792	306	Croydon	3300	Coulsdon CofE Primary School	2	Voluntary aided school	4	Local authority maintained schools	2	Primary	4	11	210	207	6.8	530879	158235	Outstanding
101793	306	Croydon	3301	Christ Church CofE Primary School (Purley)	2	Voluntary aided school	4	Local authority maintained schools	2	Primary	4	11	390	391	15.3	531675	162092	Good
101795	306	Croydon	3401	St Joseph's RC Junior School	2	Voluntary aided school	4	Local authority maintained schools	2	Primary	7	11	240	216	29.6	532238	170854	Outstanding
101797	306	Croydon	3404	Margaret Roper Catholic Primary School	2	Voluntary aided school	4	Local authority maintained schools	2	Primary	4	11	245	239	7.1	531024	162230	Good
101800	306	Croydon	3408	Regina Coeli Catholic Primary School	2	Voluntary aided school	4	Local authority maintained schools	2	Primary	4	11	420	409	16.6	531891	163299	Good
101803	306	Croydon	3412	St Joseph's RC Infant School	2	Voluntary aided school	4	Local authority maintained schools	2	Primary	3	7	210	170	28.8	532253	170945	Good
101811	306	Croydon	4600	Archbishop Tenison's CofE High School	2	Voluntary aided school	4	Local authority maintained schools	4	Secondary	11	18	800	715	15.2	533615	165122	Good
101814	306	Croydon	4702	St Mary's Catholic High School	2	Voluntary aided school	4	Local authority maintained schools	4	Secondary	11	19	1115	532	32.6	532461	166335	Good
101815	306	Croydon	5200	Selsdon Primary and Nursery School	5	Foundation school	4	Local authority maintained schools	2	Primary	3	11	670	562	30.1	535492	162668	Good
101821	306	Croydon	5403	Thomas More Catholic School	2	Voluntary aided school	4	Local authority maintained schools	4	Secondary	11	18	850	745	25.3	531024	162230	Good
101823	306	Croydon	5405	Coloma Convent Girls' School	2	Voluntary aided school	4	Local authority maintained schools	4	Secondary	11	18	1057	1067	7.1	535681	165164	Outstanding
101829	306	Croydon	6003	Cumnor House School	11	Other independent school	3	Independent schools	0	Not applicable	2	13	518	490	0	531846	162735
101831	306	Croydon	6005	Elmhurst School for Boys	11	Other independent school	3	Independent schools	0	Not applicable	3	11	272	167		532896	164358
101834	306	Croydon	6008	Laleham Lea School	11	Other independent school	3	Independent schools	0	Not applicable	3	11	172	114	0	530162	162196
101835	306	Croydon	6009	Royal Russell School	11	Other independent school	3	Independent schools	0	Not applicable	3	19	1150	1073	0	534777	163835
101837	306	Croydon	6014	Whitgift School	11	Other independent school	3	Independent schools	0	Not applicable	10	18	1600	1532	0	532253	164047
101839	306	Croydon	6068	St David's School	11	Other independent school	3	Independent schools	0	Not applicable	3	11	172	157	0	530840	161520
101842	306	Croydon	6077	Trinity School, Croydon	11	Other independent school	3	Independent schools	0	Not applicable	10	18	1040	1032		535116	165787
101843	306	Croydon	6078	Rutherford School	10	Other independent special school	5	Special schools	0	Not applicable	3	25	28	24	0	533758	164074	Good
101845	306	Croydon	6081	Croydon High School	11	Other independent school	3	Independent schools	0	Not applicable	3	18	797	655	0	535104	162023
101846	306	Croydon	6082	Old Palace of John Whitgift School	11	Other independent school	3	Independent schools	0	Not applicable	1	18	900	657	0	531964	165395
101851	306	Croydon	7000	Bensham Manor School	7	Community special school	5	Special schools	0	Not applicable	11	19	233	221	45.8	532131	167909	Good
101852	306	Croydon	7001	St Giles School	7	Community special school	5	Special schools	0	Not applicable	4	19	100	102	40.2	531969	163571	Good
101854	306	Croydon	7005	St Nicholas School	7	Community special school	5	Special schools	0	Not applicable	4	11	130	174	31	531027	160538	Good
101855	306	Croydon	7006	Red Gates School	7	Community special school	5	Special schools	0	Not applicable	3	11	147	166	43.6	536215	163294	Good
101856	306	Croydon	7008	Priory School	7	Community special school	5	Special schools	0	Not applicable	11	19	132	132	48	532581	170744	Good
101858	307	Ealing	1000	Maples Nursery School and Children's Centre	15	Local authority nursery school	4	Local authority maintained schools	1	Nursery	3	5		99	0	520760	180323	Good
101860	307	Ealing	1002	Grove House Nursery School & Children's Centre	15	Local authority nursery school	4	Local authority maintained schools	1	Nursery	3	5		147	0	513041	180542	Outstanding
101861	307	Ealing	1003	South Acton Childrens Centre	15	Local authority nursery school	4	Local authority maintained schools	1	Nursery	3	5		175	0	519925	179731	Good
101862	307	Ealing	1007	Greenfields Nursery School and Children's Centre	15	Local authority nursery school	4	Local authority maintained schools	1	Nursery	2	5		180	0	512040	178895	Outstanding
101866	307	Ealing	2005	Berrymede Junior School	1	Community school	4	Local authority maintained schools	2	Primary	7	11	480	263	41.1	519947	179646	Good
101867	307	Ealing	2006	Berrymede Infant School	1	Community school	4	Local authority maintained schools	2	Primary	3	7	360	195	30.7	519947	179646	Good
101868	307	Ealing	2022	East Acton Primary School	1	Community school	4	Local authority maintained schools	2	Primary	4	11	210	253	25.3	521103	180608	Good
101869	307	Ealing	2033	Oldfield Primary School	1	Community school	4	Local authority maintained schools	2	Primary	3	11	470	395	25.7	514747	183343	Good
101870	307	Ealing	2046	North Ealing Primary School	1	Community school	4	Local authority maintained schools	2	Primary	3	11	730	658	13.1	516812	182139	Good
101873	307	Ealing	2058	St John's Primary School	1	Community school	4	Local authority maintained schools	2	Primary	3	11	730	456	31.4	516396	180566	Good
101874	307	Ealing	2059	St Mark's Primary School	1	Community school	4	Local authority maintained schools	2	Primary	3	11	532	501	16.6	515260	179972	Good
101875	307	Ealing	2067	West Twyford Primary School	1	Community school	4	Local authority maintained schools	2	Primary	3	11	445	437	21.9	519171	183099	Good
101876	307	Ealing	2071	West Acton Primary School	1	Community school	4	Local authority maintained schools	2	Primary	3	11	666	668	17.4	519547	181243	Good
101877	307	Ealing	2076	Mayfield Primary School	1	Community school	4	Local authority maintained schools	2	Primary	3	11	415	390	28.6	514713	181489	Good
101878	307	Ealing	2083	Beaconsfield Primary and Nursery School	1	Community school	4	Local authority maintained schools	2	Primary	3	11	370	415	17.9	512363	179989	Good
101879	307	Ealing	2088	Coston Primary School	1	Community school	4	Local authority maintained schools	2	Primary	3	11	470	426	22	514489	182952	Good
101880	307	Ealing	2092	Downe Manor Primary School	1	Community school	4	Local authority maintained schools	2	Primary	3	11	420	391	23	510787	182863	Good
101881	307	Ealing	2094	Drayton Green Primary School	1	Community school	4	Local authority maintained schools	2	Primary	3	11	420	370	30.5	516345	180901	Good
101884	307	Ealing	2115	North Primary School	1	Community school	4	Local authority maintained schools	2	Primary	4	11	420	417	12.5	512947	180576	Good
101885	307	Ealing	2121	Ravenor Primary School	1	Community school	4	Local authority maintained schools	2	Primary	3	11	682	667	21.8	513414	182823	Good
101886	307	Ealing	2125	Selborne Primary School	1	Community school	4	Local authority maintained schools	2	Primary	3	11	630	627	24.2	515583	183332	Outstanding
101887	307	Ealing	2150	Hambrough Primary School	1	Community school	4	Local authority maintained schools	2	Primary	3	11	520	488	13.1	512655	180075	Good
101888	307	Ealing	2151	Hobbayne Primary School	1	Community school	4	Local authority maintained schools	2	Primary	3	11	570	592	18	515486	181074	Requires improvement
101889	307	Ealing	2153	John Perryn Primary School	1	Community school	4	Local authority maintained schools	2	Primary	3	11	446	385	34	521131	181446	Good
101890	307	Ealing	2154	Southfield Primary School	1	Community school	4	Local authority maintained schools	2	Primary	3	11	480	405	18.9	521084	179487	Good
101891	307	Ealing	2161	Allenby Primary School	1	Community school	4	Local authority maintained schools	2	Primary	3	11	274	266	20.9	513496	181384	Good
101892	307	Ealing	2162	Blair Peach Primary School	1	Community school	4	Local authority maintained schools	2	Primary	3	11	420	481	14.4	512312	179996	Good
101893	307	Ealing	2163	Clifton Primary School	1	Community school	4	Local authority maintained schools	2	Primary	3	11	502	490	18.9	512382	178931	Good
101894	307	Ealing	2164	Dairy Meadow Primary School	1	Community school	4	Local authority maintained schools	2	Primary	3	11	420	456	24.9	513011	179361	Good
101895	307	Ealing	2165	Derwentwater Primary School	1	Community school	4	Local authority maintained schools	2	Primary	3	11	699	486	26.4	520204	180451	Good
101896	307	Ealing	2166	Durdans Park Primary School	1	Community school	4	Local authority maintained schools	2	Primary	3	11	420	476	10	512757	181747	Good
101897	307	Ealing	2167	Fielding Primary School	1	Community school	4	Local authority maintained schools	2	Primary	3	11	940	962	4.9	516659	179349	Outstanding
101898	307	Ealing	2168	Gifford Primary School	1	Community school	4	Local authority maintained schools	2	Primary	3	11	960	938	28.2	512879	183165	Outstanding
101899	307	Ealing	2169	Greenwood Primary School	1	Community school	4	Local authority maintained schools	2	Primary	4	11	650	635	10.1	514461	185172	Good
101900	307	Ealing	2170	Havelock Primary School and Nursery	1	Community school	4	Local authority maintained schools	2	Primary	3	11	421	448	21.3	512898	179250	Good
101901	307	Ealing	2171	Horsenden Primary School	1	Community school	4	Local authority maintained schools	2	Primary	3	11	940	884	10.2	515394	184779	Requires improvement
101902	307	Ealing	2172	Willow Tree Primary School	1	Community school	4	Local authority maintained schools	2	Primary	3	11	820	595	31	512441	184719	Good
101903	307	Ealing	2173	Lady Margaret Primary School	1	Community school	4	Local authority maintained schools	2	Primary	4	11	564	667	13.4	512963	181786	Good
101904	307	Ealing	2174	Little Ealing Primary School	1	Community school	4	Local authority maintained schools	2	Primary	3	11	682	676	6.7	517493	179052	Good
101905	307	Ealing	2175	Oaklands Primary School	1	Community school	4	Local authority maintained schools	2	Primary	3	11	539	480	14	515915	179783	Good
101906	307	Ealing	2176	Perivale Primary School	1	Community school	4	Local authority maintained schools	2	Primary	3	11	472	466	19	517216	183407	Outstanding
101907	307	Ealing	2177	Stanhope Primary School	1	Community school	4	Local authority maintained schools	2	Primary	3	11	680	417	19.4	514145	182174	Good
101908	307	Ealing	2178	Viking Primary School	1	Community school	4	Local authority maintained schools	2	Primary	3	11	210	219	31.8	511587	182837	Good
101909	307	Ealing	2179	Wolf Fields Primary School	1	Community school	4	Local authority maintained schools	2	Primary	3	11	450	336	20.3	512910	178713	Requires improvement
101910	307	Ealing	2180	Featherstone Primary and Nursery School	1	Community school	4	Local authority maintained schools	2	Primary	3	11	630	716	15.7	511470	178903	Good
101911	307	Ealing	2181	Three Bridges Primary School	1	Community school	4	Local authority maintained schools	2	Primary	3	11	472	422	29	513597	179239	Outstanding
101912	307	Ealing	2182	Montpelier Primary School	1	Community school	4	Local authority maintained schools	2	Primary	4	11	682	681	12.1	517782	181877	Outstanding
101913	307	Ealing	2183	Tudor Primary School	1	Community school	4	Local authority maintained schools	2	Primary	3	11	460	462	18.2	512183	180763	Good
101916	307	Ealing	2186	Vicar's Green Primary School	1	Community school	4	Local authority maintained schools	2	Primary	3	11	420	452	13.8	517274	183120	Outstanding
101919	307	Ealing	3500	Mount Carmel Catholic Primary School	2	Voluntary aided school	4	Local authority maintained schools	2	Primary	3	11	472	443	6.3	517527	179037	Good
101920	307	Ealing	3503	Our Lady of the Visitation Catholic Primary School	2	Voluntary aided school	4	Local authority maintained schools	2	Primary	3	11	419	466	11.7	514406	182097	Good
101921	307	Ealing	3504	St John Fisher Catholic Primary School	2	Voluntary aided school	4	Local authority maintained schools	2	Primary	3	11	420	417	6.4	517181	183465	Good
101922	307	Ealing	3505	St Anselm's Catholic Primary School	2	Voluntary aided school	4	Local authority maintained schools	2	Primary	3	11	262	249	10.5	512527	179388	Good
101923	307	Ealing	3506	St Gregory's Catholic Primary School	2	Voluntary aided school	4	Local authority maintained schools	2	Primary	3	11	656	526	9.1	517570	181970	Requires improvement
101924	307	Ealing	3507	St Joseph's Catholic Primary School	2	Voluntary aided school	4	Local authority maintained schools	2	Primary	3	11	656	655	4.8	515447	180385	Good
101925	307	Ealing	3508	St Raphael's Catholic Primary School	2	Voluntary aided school	4	Local authority maintained schools	2	Primary	3	11	682	619	5.9	510877	183102	Good
101926	307	Ealing	3509	St Vincent's Catholic Primary School	2	Voluntary aided school	4	Local authority maintained schools	2	Primary	3	11	420	448	16.1	519880	180631	Good
101927	307	Ealing	3510	Edward Betham Church of England Primary School	2	Voluntary aided school	4	Local authority maintained schools	2	Primary	3	11	413	450	8	514489	182952	Good
101928	307	Ealing	4020	Villiers High School	5	Foundation school	4	Local authority maintained schools	4	Secondary	11	18	1500	1405	18.3	512936	180128	Outstanding
101934	307	Ealing	4603	The Cardinal Wiseman Catholic School	2	Voluntary aided school	4	Local authority maintained schools	4	Secondary	11	18	1865	1918	7.7	514424	181988	Outstanding
101936	307	Ealing	5201	Wood End Infant School	5	Foundation school	4	Local authority maintained schools	2	Primary	3	7	293	217	16.9	514535	185161	Good
101939	307	Ealing	5400	Brentside High School	5	Foundation school	4	Local authority maintained schools	4	Secondary	11	19	1269	1502	21.7	515266	182151	Good
101940	307	Ealing	5401	Greenford High School	5	Foundation school	4	Local authority maintained schools	4	Secondary	11	19	1800	1808	19.8	513180	182618	Outstanding
101941	307	Ealing	5402	The Ellen Wilkinson School for Girls	5	Foundation school	4	Local authority maintained schools	4	Secondary	11	18	1416	1285	21.5	518894	181164	Outstanding
101943	307	Ealing	5404	Northolt High School	5	Foundation school	4	Local authority maintained schools	4	Secondary	11	18	1100	628	26	512687	184974	Good
101944	307	Ealing	6000	Durston House School	11	Other independent school	3	Independent schools	0	Not applicable	4	13	440	372	0	517589	181129
101945	307	Ealing	6002	Harvington Prep School	11	Other independent school	3	Independent schools	0	Not applicable	3	12	230	129	0	517557	181113
101946	307	Ealing	6005	St Augustine's Priory	11	Other independent school	3	Independent schools	0	Not applicable	2	18	513	487	0	518547	181918
101947	307	Ealing	6006	St Benedict's School	11	Other independent school	3	Independent schools	0	Not applicable	3	18	1195	1073	0	517571	181576
101949	212	Wandsworth	6051	Falcons School for Girls	11	Other independent school	3	Independent schools	0	Not applicable	2	11	350	93	0	522788	175148
101953	307	Ealing	6064	The Sybil Elgar School	10	Other independent special school	5	Special schools	0	Not applicable	4	22	120	96	0	512886	179153	Outstanding
101954	307	Ealing	6065	Notting Hill & Ealing High School	11	Other independent school	3	Independent schools	0	Not applicable	4	18	950	903	0	516928	181632
101955	307	Ealing	6066	Clifton Lodge School	11	Other independent school	3	Independent schools	0	Not applicable	3	13	160	134	0	517508	180544
101957	307	Ealing	6068	King Fahad Academy	11	Other independent school	3	Independent schools	0	Not applicable	3	18	620	446	0	521464	180656	Requires improvement
101958	307	Ealing	6070	The Japanese School	11	Other independent school	3	Independent schools	0	Not applicable	6	15	400	362	0	519435	180808	Inadequate
101959	309	Haringey	6081	Greek Secondary School of London	11	Other independent school	3	Independent schools	0	Not applicable	12	18	98	84	0	530712	190824	Good
101961	307	Ealing	6074	Orchard House School	11	Other independent school	3	Independent schools	0	Not applicable	3	11	300	281	0	521040	179022
101962	307	Ealing	6075	Avenue House School	11	Other independent school	3	Independent schools	0	Not applicable	4	11	142	78	0	516733	181110
101964	313	Hounslow	6003	The Eden SDA School	11	Other independent school	3	Independent schools	0	Not applicable	3	18	100	62		519451	178813	Good
101965	307	Ealing	7005	Belvue School	7	Community special school	5	Special schools	0	Not applicable	11	19	179	179	47.1	513250	183799	Good
101966	307	Ealing	7007	Castlebar School	7	Community special school	5	Special schools	0	Not applicable	4	11	162	162	34	515994	181814	Outstanding
101968	307	Ealing	7010	Mandeville School	7	Community special school	5	Special schools	0	Not applicable	2	11	150	150	27	515467	184854	Outstanding
101969	307	Ealing	7012	John Chilton School	7	Community special school	5	Special schools	0	Not applicable	4	18	127	117	33.3	512120	184053	Good
101970	307	Ealing	7013	Springhallow School	7	Community special school	5	Special schools	0	Not applicable	4	19	140	128	35	516016	181242	Good
101971	307	Ealing	7014	St Ann's School	7	Community special school	5	Special schools	0	Not applicable	11	19	80	102	29.7	515381	180388	Outstanding
101972	308	Enfield	1100	Orchardside School	14	Pupil referral unit	4	Local authority maintained schools	0	Not applicable	11	16		70	41.4	534456	199503	Requires improvement
101981	308	Enfield	2009	Capel Manor Primary School	1	Community school	4	Local authority maintained schools	2	Primary	4	11	420	400	30.5	534602	199562	Good
101983	308	Enfield	2011	Carterhatch Infant School	1	Community school	4	Local authority maintained schools	2	Primary	3	7	310	326	32.7	534567	197594	Good
101984	308	Enfield	2012	Chase Side Primary School	1	Community school	4	Local authority maintained schools	2	Primary	3	11	450	448	20.5	532249	197316	Requires improvement
101988	308	Enfield	2025	Eldon Primary School	1	Community school	4	Local authority maintained schools	2	Primary	2	11	1260	1049	22.7	535061	194221	Requires improvement
101989	308	Enfield	2028	Firs Farm Primary School	1	Community school	4	Local authority maintained schools	2	Primary	4	11	630	618	12.8	532811	193418	Good
101992	308	Enfield	2032	Garfield Primary School	1	Community school	4	Local authority maintained schools	2	Primary	3	11	446	382	31	529140	192210	Good
101993	308	Enfield	2033	George Spicer Primary School	1	Community school	4	Local authority maintained schools	2	Primary	4	11	840	807	19.7	533756	196492	Good
101994	308	Enfield	2036	Hadley Wood Primary School	1	Community school	4	Local authority maintained schools	2	Primary	4	11	210	210	5.2	526427	198404	Outstanding
101996	308	Enfield	2039	Hazelwood Junior School	1	Community school	4	Local authority maintained schools	2	Primary	7	11	390	359	12.5	531435	192682	Good
101997	308	Enfield	2040	Hazelwood Infant School	1	Community school	4	Local authority maintained schools	2	Primary	3	7	360	350	10.2	531435	192682	Good
101998	308	Enfield	2042	Honilands Primary School	1	Community school	4	Local authority maintained schools	2	Primary	3	11	720	556	31.5	534947	199455	Requires improvement
101999	308	Enfield	2048	Merryhills Primary School	1	Community school	4	Local authority maintained schools	2	Primary	4	11	630	632	7.6	530834	196478	Good
102002	308	Enfield	2053	Prince of Wales Primary School	1	Community school	4	Local authority maintained schools	2	Primary	2	11	722	612	33.8	536770	198543	Good
102003	308	Enfield	2055	The Raglan Junior School	1	Community school	4	Local authority maintained schools	2	Primary	7	11	480	476	11.6	533517	194889	Good
102004	308	Enfield	2056	Raglan Infant School	1	Community school	4	Local authority maintained schools	2	Primary	5	7	360	447	8.5	533476	194848	Good
102005	308	Enfield	2061	Suffolks Primary School	1	Community school	4	Local authority maintained schools	2	Primary	3	11	390	328	25.9	534629	197220	Good
102006	308	Enfield	2062	Tottenhall Infant School	1	Community school	4	Local authority maintained schools	2	Primary	3	7	270	303	16.8	531249	191940	Requires improvement
102014	308	Enfield	2074	Southbury Primary School	1	Community school	4	Local authority maintained schools	2	Primary	3	11	480	441	17.9	535099	196350	Good
102022	308	Enfield	2082	De Bohun Primary School	1	Community school	4	Local authority maintained schools	2	Primary	2	11	420	450	22.4	528719	195540	Good
102024	308	Enfield	2084	Bush Hill Park Primary School	1	Community school	4	Local authority maintained schools	2	Primary	3	11	630	540	28	534127	195811	Good
102025	308	Enfield	2085	Eversley Primary School	1	Community school	4	Local authority maintained schools	2	Primary	4	11	630	624	6.7	530594	195529	Outstanding
102026	308	Enfield	3302	St Michael at Bowes CofE Junior School	2	Voluntary aided school	4	Local authority maintained schools	2	Primary	7	11	360	321	14.6	531297	191945	Good
102027	308	Enfield	3303	St John's CofE Primary School	2	Voluntary aided school	4	Local authority maintained schools	2	Primary	4	11	120	97	9	531794	198989	Good
102028	308	Enfield	3304	Forty Hill CofE Primary School	2	Voluntary aided school	4	Local authority maintained schools	2	Primary	3	11	234	226	8.7	534178	198690	Outstanding
102029	308	Enfield	3307	St Andrew's CofE Primary School	2	Voluntary aided school	4	Local authority maintained schools	2	Primary	3	11	420	446	7.5	533105	197208	Good
102030	308	Enfield	3308	St Andrew's Southgate Primary School (CE)	2	Voluntary aided school	4	Local authority maintained schools	2	Primary	4	11	210	204	8.3	529664	194475	Good
102031	308	Enfield	3309	Freezywater St George's CofE VA Primary School	2	Voluntary aided school	4	Local authority maintained schools	2	Primary	4	11	213	211	13.7	535716	199064	Good
102032	308	Enfield	3310	St John and St James CofE Primary School	2	Voluntary aided school	4	Local authority maintained schools	2	Primary	3	11	440	360	20.7	533972	191952	Requires improvement
102033	308	Enfield	3311	St James CofE Primary School	2	Voluntary aided school	4	Local authority maintained schools	2	Primary	4	11	210	191	20.9	535271	197210	Good
102034	308	Enfield	3312	St Michael's CofE Primary School	2	Voluntary aided school	4	Local authority maintained schools	2	Primary	3	11	450	445	12.3	532321	197873	Good
102035	308	Enfield	3313	St Paul's CofE Primary School	2	Voluntary aided school	4	Local authority maintained schools	2	Primary	4	11	420	416	2.4	531633	194592	Outstanding
102036	308	Enfield	3500	St Mary's Catholic Primary School	2	Voluntary aided school	4	Local authority maintained schools	2	Primary	3	11	420	411	17.1	535756	196174	Good
102037	308	Enfield	3501	Mary Higgins	2	Voluntary aided school	4	Local authority maintained schools	2	Primary	4	11	436	424	22	534676	194044	Good
102038	308	Enfield	3502	St George's Catholic Primary School	2	Voluntary aided school	4	Local authority maintained schools	2	Primary	4	11	660	621	7	532834	197346	Good
102039	308	Enfield	3503	St Monica's RC Primary School	2	Voluntary aided school	4	Local authority maintained schools	2	Primary	4	11	420	416	2.4	530216	193218	Good
102040	308	Enfield	3504	Our Lady of Lourdes Catholic Primary School	2	Voluntary aided school	4	Local authority maintained schools	2	Primary	4	11	210	204	6.9	529136	192398	Good
102041	308	Enfield	3505	Latymer All Saints CofE Primary School	2	Voluntary aided school	4	Local authority maintained schools	2	Primary	3	11	720	628	19.3	533785	193650	Good
102045	308	Enfield	4026	Winchmore School	1	Community school	4	Local authority maintained schools	4	Secondary	11	18	1433	1638	13.5	532148	193892	Good
102048	308	Enfield	4030	Enfield County School for Girls	1	Community school	4	Local authority maintained schools	4	Secondary	11	18	1167	1079	16.5	532660	196786	Outstanding
102049	308	Enfield	4037	Chace Community School	1	Community school	4	Local authority maintained schools	4	Secondary	11	18	1365	1181	21.8	533134	197520	Requires improvement
102052	308	Enfield	4702	Bishop Stopford's School	2	Voluntary aided school	4	Local authority maintained schools	4	Secondary	11	18	1165	780	21.5	534676	197189	Good
102053	308	Enfield	4706	St Anne's Catholic High School for Girls	2	Voluntary aided school	4	Local authority maintained schools	4	Secondary	11	18	1089	1034	12.4	531090	192526	Outstanding
102054	308	Enfield	5200	St Matthew's CofE Primary School	2	Voluntary aided school	4	Local authority maintained schools	2	Primary	4	11	210	205	19.5	535458	195673	Good
102055	308	Enfield	5400	The Latymer School	2	Voluntary aided school	4	Local authority maintained schools	4	Secondary	11	18	1438	1394	4.2	533405	193668	Outstanding
102056	308	Enfield	5401	Broomfield School	5	Foundation school	4	Local authority maintained schools	4	Secondary	11	16	1000	732	19.8	529904	192375	Good
102058	308	Enfield	5403	St Ignatius College	2	Voluntary aided school	4	Local authority maintained schools	4	Secondary	11	18	1229	1014	12.5	534539	198919	Good
102060	308	Enfield	6000	Keble Preparatory School	11	Other independent school	3	Independent schools	0	Not applicable	4	13	256	203	0	531371	194684
102061	308	Enfield	6001	Palmers Green High School	11	Other independent school	3	Independent schools	0	Not applicable	3	17	311	267		531324	193624
102062	308	Enfield	6052	Grange Park Preparatory School	11	Other independent school	3	Independent schools	0	Not applicable	3	11	144	108	0	531880	195267
102063	308	Enfield	6055	Salcombe Preparatory School	11	Other independent school	3	Independent schools	0	Not applicable	3	11	250	257	0	529716	194678
102064	308	Enfield	6056	Vita Et Pax School	11	Other independent school	3	Independent schools	0	Not applicable	3	11	195	109	0	528949	195640
102065	308	Enfield	6062	St John's Preparatory and Senior School	11	Other independent school	3	Independent schools	0	Not applicable	3	19	558	452	0	527371	200059	Outstanding
102066	308	Enfield	7000	Durants School	7	Community special school	5	Special schools	0	Not applicable	11	19	100	128	47.3	535182	197871	Good
102067	308	Enfield	7002	West Lea School	12	Foundation special school	5	Special schools	0	Not applicable	4	19	182	364	43.5	533135	193394	Outstanding
102069	308	Enfield	7005	Oaktree School	7	Community special school	5	Special schools	0	Not applicable	7	19	95	108	56.3	528389	195437	Good
102070	308	Enfield	7007	Waverley School	7	Community special school	5	Special schools	0	Not applicable	3	19		131	49	535362	196491	Outstanding
102071	309	Haringey	1000	Pembury House Nursery School	15	Local authority nursery school	4	Local authority maintained schools	1	Nursery	3	5		167	0	533973	190605	Outstanding
102072	309	Haringey	1001	Rowland Hill Nursery School	15	Local authority nursery school	4	Local authority maintained schools	1	Nursery	2	5		123	0	532464	191409	Good
102073	309	Haringey	1003	Woodlands Park Nursery School and Childrens Centre	15	Local authority nursery school	4	Local authority maintained schools	1	Nursery	3	5		127	0	532059	188774	Outstanding
102078	309	Haringey	2002	Belmont Junior School	1	Community school	4	Local authority maintained schools	2	Primary	7	11	240	228	17.1	532117	189860	Outstanding
102079	309	Haringey	2003	Belmont Infant School	1	Community school	4	Local authority maintained schools	2	Primary	3	7	230	213	8.1	532117	189860	Good
102080	309	Haringey	2004	Bounds Green Junior School	1	Community school	4	Local authority maintained schools	2	Primary	7	11	270	267	16.9	530010	191371	Good
102081	309	Haringey	2005	Bounds Green Infant School	1	Community school	4	Local authority maintained schools	2	Primary	3	7	330	331	8.3	530010	191371	Outstanding
102084	309	Haringey	2008	Campsbourne Junior School	1	Community school	4	Local authority maintained schools	2	Primary	7	11	240	227	15	530186	189628	Good
102085	309	Haringey	2009	Campsbourne Infant School	1	Community school	4	Local authority maintained schools	2	Primary	3	7	178	205	6.7	530186	189628	Good
102087	309	Haringey	2015	The Devonshire Hill Nursery & Primary School	1	Community school	4	Local authority maintained schools	2	Primary	3	11	480	411	29.7	532986	191555	Good
102091	309	Haringey	2020	Earlsmead Primary School	1	Community school	4	Local authority maintained schools	2	Primary	3	11	526	471	32.8	533919	188987	Good
102092	309	Haringey	2022	Highgate Primary School	1	Community school	4	Local authority maintained schools	2	Primary	3	11	446	452	11.7	527936	188318	Good
102094	309	Haringey	2025	Lancasterian Primary School	1	Community school	4	Local authority maintained schools	2	Primary	3	11	459	432	31	533638	190953	Good
102097	309	Haringey	2029	Coldfall Primary School	1	Community school	4	Local authority maintained schools	2	Primary	3	11	682	676	6.2	527923	190269	Outstanding
102098	309	Haringey	2031	Tetherdown Primary School	1	Community school	4	Local authority maintained schools	2	Primary	4	11	420	421	1.2	528127	189297	Good
102106	309	Haringey	2041	Rokesly Junior School	1	Community school	4	Local authority maintained schools	2	Primary	7	11	360	342	14	530372	188815	Good
102107	309	Haringey	2042	Rokesly Infant & Nursery School	1	Community school	4	Local authority maintained schools	2	Primary	3	7	270	318	6	530372	188815	Good
102110	309	Haringey	2045	South Harringay Junior School	1	Community school	4	Local authority maintained schools	2	Primary	7	11	270	210	19	531662	188552	Good
102111	309	Haringey	2046	South Harringay Infant School	1	Community school	4	Local authority maintained schools	2	Primary	3	7	180	213	6.5	531649	188545	Good
102115	309	Haringey	2051	West Green Primary School	1	Community school	4	Local authority maintained schools	2	Primary	4	11	218	202	35.1	532173	189052	Good
102120	309	Haringey	2057	Tiverton Primary School	1	Community school	4	Local authority maintained schools	2	Primary	3	11	420	349	33.2	532741	188181	Good
102121	309	Haringey	2058	Coleridge Primary School	1	Community school	4	Local authority maintained schools	2	Primary	3	11	908	878	6	529869	187979	Outstanding
102124	309	Haringey	2062	Welbourne Primary School	1	Community school	4	Local authority maintained schools	2	Primary	3	11	620	606	34.7	533991	189460	Good
102125	309	Haringey	2063	Lea Valley Primary School	1	Community school	4	Local authority maintained schools	2	Primary	3	11	420	453	29.6	534398	191220	Good
102127	309	Haringey	2065	Ferry Lane Primary School	1	Community school	4	Local authority maintained schools	2	Primary	3	11	210	166	22.1	534658	189183	Good
102128	309	Haringey	2072	Rhodes Avenue Primary School	1	Community school	4	Local authority maintained schools	2	Primary	3	11	700	703	3.4	529205	190797	Outstanding
102129	309	Haringey	2075	Crowland Primary School	1	Community school	4	Local authority maintained schools	2	Primary	3	11	420	439	21	534027	188633	Outstanding
102130	309	Haringey	2076	Weston Park Primary School	1	Community school	4	Local authority maintained schools	2	Primary	3	11	300	257	9.2	530869	188546	Good
102131	309	Haringey	2077	The Willow Primary School	1	Community school	4	Local authority maintained schools	2	Primary	3	11	483	478	23.5	532942	190328	Outstanding
102132	309	Haringey	3000	St Aidan's Voluntary Controlled Primary School	3	Voluntary controlled school	4	Local authority maintained schools	2	Primary	3	11	210	228	9.4	531031	187951	Outstanding
102135	309	Haringey	3302	St Michael's CofE Voluntary Aided Primary School	2	Voluntary aided school	4	Local authority maintained schools	2	Primary	3	11	470	445	4.5	528221	187707	Good
102136	309	Haringey	3303	St James Church of England Primary School	2	Voluntary aided school	4	Local authority maintained schools	2	Primary	4	11	270	248	2.8	528330	189117	Outstanding
102139	309	Haringey	3306	St Mary's CofE Primary School	2	Voluntary aided school	4	Local authority maintained schools	2	Primary	2	11	570	533	29.2	530676	189139	Good
102142	309	Haringey	3500	Our Lady of Muswell Catholic Primary School	2	Voluntary aided school	4	Local authority maintained schools	2	Primary	3	11	420	413	7.7	528328	190003	Outstanding
102143	309	Haringey	3501	St Francis de Sales RC Junior School	2	Voluntary aided school	4	Local authority maintained schools	2	Primary	7	11	360	329	26.7	533829	191113	Good
102144	309	Haringey	3502	St Ignatius RC Primary School	2	Voluntary aided school	4	Local authority maintained schools	2	Primary	3	11	411	388	21.1	533578	188225	Good
102145	309	Haringey	3503	St Mary's Priory RC Junior School	2	Voluntary aided school	4	Local authority maintained schools	2	Primary	7	11	240	223	19.7	532704	188523	Good
102146	309	Haringey	3504	St Paul's RC Primary School	2	Voluntary aided school	4	Local authority maintained schools	2	Primary	4	11	210	194	12.9	530647	190404	Good
102147	309	Haringey	3505	St Mary's Priory RC Infant School	2	Voluntary aided school	4	Local authority maintained schools	2	Primary	3	7	180	196	18	532704	188523	Good
102148	309	Haringey	3506	St Peter-in-Chains RC Infant School	2	Voluntary aided school	4	Local authority maintained schools	2	Primary	4	7	180	89	6.7	530431	188047	Good
102149	309	Haringey	3507	St Francis de Sales RC Infant School	2	Voluntary aided school	4	Local authority maintained schools	2	Primary	3	7	270	309	20.1	533835	191076	Good
102150	309	Haringey	3508	St Martin of Porres RC Primary School	2	Voluntary aided school	4	Local authority maintained schools	2	Primary	3	11	210	197	7	529363	191548	Good
102151	309	Haringey	3509	St Gildas' Catholic Junior School	2	Voluntary aided school	4	Local authority maintained schools	2	Primary	7	11	240	194	13.4	530347	187996	Good
102152	309	Haringey	3510	St John Vianney RC Primary School	2	Voluntary aided school	4	Local authority maintained schools	2	Primary	3	11	210	233	16	531938	189139	Good
102153	309	Haringey	4029	Hornsey School for Girls	1	Community school	4	Local authority maintained schools	4	Secondary	11	18	1042	797	24.2	530709	188684	Good
102154	309	Haringey	4030	Highgate Wood Secondary School	1	Community school	4	Local authority maintained schools	4	Secondary	11	18	1465	1501	13.9	529449	188604	Good
102156	309	Haringey	4032	Fortismere School	5	Foundation school	4	Local authority maintained schools	4	Secondary	11	18	1655	1783	6.9	528180	189842	Outstanding
102157	309	Haringey	4033	Gladesmore Community School	1	Community school	4	Local authority maintained schools	4	Secondary	11	16	1215	1261	52.1	534098	188572	Outstanding
102162	309	Haringey	6000	Channing School	11	Other independent school	3	Independent schools	0	Not applicable	4	18	995	972	0	528715	187337
102163	309	Haringey	6001	Highgate School	11	Other independent school	3	Independent schools	0	Not applicable	3	19	1970	1852	0	528337	187571
102165	309	Haringey	6053	Norfolk House School	11	Other independent school	3	Independent schools	0	Not applicable	2	11	260	225		528741	190082
102168	309	Haringey	6066	Sunrise Primary School	11	Other independent school	3	Independent schools	0	Not applicable	2	11	53	14	0	534054	191565	Inadequate
102169	309	Haringey	6067	North London Rudolf Steiner School	11	Other independent school	3	Independent schools	0	Not applicable	3	6	60	23	0	530339	189363	Inadequate
102171	204	Hackney	6399	Beis Chinuch Lebonos Girls School	11	Other independent school	3	Independent schools	0	Not applicable	2	16	850	707	0	532381	187518	Inadequate
102175	309	Haringey	7000	Blanche Nevile School	7	Community special school	5	Special schools	0	Not applicable	3	16	68	61	39.3	528067	190032	Good
102176	309	Haringey	7001	Vale School	7	Community special school	5	Special schools	0	Not applicable	2	16		109	33.6	534215	191340	Good
102177	309	Haringey	7005	The Brook School	7	Community special school	5	Special schools	0	Not applicable	4	11	110	114	50.9	532776	190279	Requires improvement
102178	309	Haringey	7006	Riverside School	7	Community special school	5	Special schools	0	Not applicable	11	19	142	137	53.3	531884	191354	Good
102180	310	Harrow	1101	The Helix Education Centre	14	Pupil referral unit	4	Local authority maintained schools	0	Not applicable	5	16		43	46.5	515284	191728	Good
102181	310	Harrow	2045	Newton Farm Nursery, Infant and Junior School	1	Community school	4	Local authority maintained schools	2	Primary	3	11	420	440	4.4	512751	186853	Outstanding
102185	310	Harrow	2050	Roxeth Primary School	1	Community school	4	Local authority maintained schools	2	Primary	3	11	450	441	12.2	514880	186903	Good
102186	310	Harrow	2051	Marlborough Primary School	1	Community school	4	Local authority maintained schools	2	Primary	3	11	712	677	11.8	515062	189176	Outstanding
102187	310	Harrow	2052	Grimsdyke School	1	Community school	4	Local authority maintained schools	2	Primary	4	11	600	597	3	512522	191622	Outstanding
102188	310	Harrow	2053	Camrose Primary With Nursery	1	Community school	4	Local authority maintained schools	2	Primary	3	11	430	442	11.3	518642	190777	Good
102189	310	Harrow	2055	Belmont School	1	Community school	4	Local authority maintained schools	2	Primary	3	11	630	668	17	515938	190307	Outstanding
102193	310	Harrow	2059	Kenmore Park Junior School	1	Community school	4	Local authority maintained schools	2	Primary	7	11	420	373	11.5	518049	189732	Good
102197	310	Harrow	2063	Stag Lane Junior School	1	Community school	4	Local authority maintained schools	2	Primary	7	11	390	404	7.4	519231	190411	Outstanding
102199	310	Harrow	2066	Longfield Primary School	1	Community school	4	Local authority maintained schools	2	Primary	3	11	862	804	7.1	513061	188104	Good
102202	310	Harrow	2071	Grange Primary School	1	Community school	4	Local authority maintained schools	2	Primary	3	11	652	612	21.1	513848	187215	Requires improvement
102204	310	Harrow	2073	Cannon Lane Primary School	1	Community school	4	Local authority maintained schools	2	Primary	4	11	840	796	3.9	511772	188117	Good
102207	310	Harrow	2076	Pinner Park Primary School	1	Community school	4	Local authority maintained schools	2	Primary	3	11	892	862	8	513787	189949	Outstanding
102209	310	Harrow	2079	Stag Lane Primary School	1	Community school	4	Local authority maintained schools	2	Primary	3	11	916	416	4.4	519215	190371	Good
102211	310	Harrow	2082	Elmgrove Primary School & Nursery	1	Community school	4	Local authority maintained schools	2	Primary	3	11	870	805	16.2	516269	189135	Good
102212	310	Harrow	2083	Kenmore Park Infant and Nursery School	1	Community school	4	Local authority maintained schools	2	Primary	3	7	386	320	7.8	518049	189732	Good
102213	310	Harrow	2084	Roxbourne Primary School	1	Community school	4	Local authority maintained schools	2	Primary	3	11	630	494	13	512138	186828	Good
102214	310	Harrow	2085	Stanburn Primary School	1	Community school	4	Local authority maintained schools	2	Primary	4	11	840	783	10.7	517199	191102	Good
102215	310	Harrow	2086	Weald Rise Primary School	1	Community school	4	Local authority maintained schools	2	Primary	3	11	506	434	16.4	515645	191154	Good
102216	310	Harrow	2087	West Lodge Primary School	1	Community school	4	Local authority maintained schools	2	Primary	4	11	648	653	3.8	511769	189316	Outstanding
102222	310	Harrow	2096	Norbury School	1	Community school	4	Local authority maintained schools	2	Primary	3	11	640	663	9.6	515100	188475	Good
102223	310	Harrow	2097	Vaughan Primary School	1	Community school	4	Local authority maintained schools	2	Primary	3	11	656	666	10.5	514092	188075	Outstanding
102224	310	Harrow	2098	Glebe Primary School	1	Community school	4	Local authority maintained schools	2	Primary	3	11	682	674	8.1	518119	189466	Outstanding
102230	310	Harrow	3501	St Anselm's Catholic Primary School	2	Voluntary aided school	4	Local authority maintained schools	2	Primary	4	11	420	421	5.2	515057	187620	Outstanding
102231	310	Harrow	3504	St Teresa's Catholic Primary School and Nursery	2	Voluntary aided school	4	Local authority maintained schools	2	Primary	3	11	420	452	12.2	514022	190858	Good
102239	310	Harrow	4026	Whitmore High School	1	Community school	4	Local authority maintained schools	4	Secondary	11	18	1350	1713	16	514224	187316	Outstanding
102245	310	Harrow	6000	Harrow School	11	Other independent school	3	Independent schools	0	Not applicable	13	18	831	828	0	515319	187244
102247	310	Harrow	6002	The John Lyon School	11	Other independent school	3	Independent schools	0	Not applicable	11	18	600	595	0	514888	187108
102248	310	Harrow	6003	Orley Farm School	11	Other independent school	3	Independent schools	0	Not applicable	4	13	500	490	0	514907	186152
102249	310	Harrow	6004	Quainton Hall School	11	Other independent school	3	Independent schools	0	Not applicable	2	13	250	232	0	515063	188637
102250	310	Harrow	6050	Alpha Preparatory School	11	Other independent school	3	Independent schools	0	Not applicable	3	11	175	165	0	515450	188690
102253	310	Harrow	6063	Reddiford School	11	Other independent school	3	Independent schools	0	Not applicable	2	11	350	324	0	512437	189230
102254	310	Harrow	6064	Roxeth Mead School	11	Other independent school	3	Independent schools	0	Not applicable	0	7	94	44	0	514776	186975
102256	919	Hertfordshire	6239	The Purcell School	11	Other independent school	3	Independent schools	0	Not applicable	8	19	186	177		513031	196991
102257	310	Harrow	6075	North London Collegiate School	11	Other independent school	3	Independent schools	0	Not applicable	4	18	1130	1106	0	518160	191976
102260	310	Harrow	7002	Shaftesbury High School	7	Community special school	5	Special schools	0	Not applicable	11	19	200	163	32.8	513970	190835	Outstanding
102268	311	Havering	2003	The James Oglethorpe Primary School	1	Community school	4	Local authority maintained schools	2	Primary	4	11	420	364	9.3	557570	186616	Good
102269	311	Havering	2005	Harold Wood Primary School	1	Community school	4	Local authority maintained schools	2	Primary	4	11	630	604	14.6	554997	189759	Good
102270	311	Havering	2006	Ardleigh Green Junior School	1	Community school	4	Local authority maintained schools	2	Primary	7	11	360	360	9.2	553907	189675	Outstanding
102271	311	Havering	2007	Ardleigh Green Infant School	1	Community school	4	Local authority maintained schools	2	Primary	5	7	256	270	7.8	553907	189675	Outstanding
102272	311	Havering	2008	Elm Park Primary School	1	Community school	4	Local authority maintained schools	2	Primary	4	11	420	411	17	552881	185723	Good
102276	311	Havering	2014	Hylands Primary School	1	Community school	4	Local authority maintained schools	2	Primary	3	11	630	558	17	552372	188182	Good
102278	311	Havering	2017	Harold Court Primary School	1	Community school	4	Local authority maintained schools	2	Primary	4	11	420	394	11.4	555322	191230	Good
102280	311	Havering	2019	Langtons Infant School	1	Community school	4	Local authority maintained schools	2	Primary	3	7	270	183	18.8	554073	187242	Good
102283	311	Havering	2024	Suttons Primary School	1	Community school	4	Local authority maintained schools	2	Primary	2	11	410	382	12.4	553877	185820	Good
102285	311	Havering	2026	Whybridge Infant School	1	Community school	4	Local authority maintained schools	2	Primary	5	7	270	241	10.4	552029	184000	Good
102291	311	Havering	2038	Clockhouse Primary School	1	Community school	4	Local authority maintained schools	2	Primary	3	11	720	696	20	549988	191473	Good
102294	311	Havering	2041	Crownfield Junior School	1	Community school	4	Local authority maintained schools	2	Primary	7	11	480	335	14.9	549433	190308	Good
102295	311	Havering	2042	Crownfield Infant School	1	Community school	4	Local authority maintained schools	2	Primary	3	7	360	407	15.7	549433	190308	Good
102299	311	Havering	2055	Parklands Junior School	1	Community school	4	Local authority maintained schools	2	Primary	7	11	510	480	14.6	550658	189989	Good
102300	311	Havering	2056	Parklands Infant School	1	Community school	4	Local authority maintained schools	2	Primary	2	7	450	440	10.5	550658	189989	Good
102303	311	Havering	2061	Squirrels Heath Junior School	1	Community school	4	Local authority maintained schools	2	Primary	7	11	390	360	22.5	552912	188781	Good
102304	311	Havering	2062	Squirrels Heath Infant School	1	Community school	4	Local authority maintained schools	2	Primary	4	7	270	248	21.8	552912	188781	Good
102308	311	Havering	2069	Gidea Park Primary School	1	Community school	4	Local authority maintained schools	2	Primary	4	11	480	461	7.4	552099	189498	Good
102309	311	Havering	2070	Towers Infant School	1	Community school	4	Local authority maintained schools	2	Primary	2	7	330	317	5.8	553371	187923	Outstanding
102312	311	Havering	2073	Parsonage Farm Primary School	1	Community school	4	Local authority maintained schools	2	Primary	4	11	630	581	12.9	553377	182904	Good
102313	311	Havering	2076	Towers Junior School	1	Community school	4	Local authority maintained schools	2	Primary	7	11	360	361	8.3	553323	187827	Good
102314	311	Havering	2078	Brady Primary School	1	Community school	4	Local authority maintained schools	2	Primary	2	11	420	239	10.3	553052	181755	Good
102316	311	Havering	2080	Scotts Primary School	1	Community school	4	Local authority maintained schools	2	Primary	4	11	390	389	6.2	553545	185156	Outstanding
102317	311	Havering	2081	Broadford Primary School	1	Community school	4	Local authority maintained schools	2	Primary	3	11	630	595	26.9	553971	191548	Good
102319	311	Havering	2084	Newtons Primary School	1	Community school	4	Local authority maintained schools	2	Primary	3	11	420	361	32.3	550692	183278	Good
102321	311	Havering	2086	Nelmes Primary School	1	Community school	4	Local authority maintained schools	2	Primary	4	11	450	450	6.9	554864	189070	Outstanding
102322	311	Havering	2087	Mead Primary School	1	Community school	4	Local authority maintained schools	2	Primary	3	11	840	688	29.8	554608	191769	Good
102324	311	Havering	2089	Rainham Village Primary School	1	Community school	4	Local authority maintained schools	2	Primary	3	11	450	444	26.9	552430	182359	Good
102325	311	Havering	2090	Hilldene Primary School	1	Community school	4	Local authority maintained schools	2	Primary	3	11	630	690	24.4	552977	191609	Good
102328	311	Havering	3301	St Edward's Church of England Voluntary Aided Primary School	2	Voluntary aided school	4	Local authority maintained schools	2	Primary	3	11	550	602	12.5	551124	189480	Good
102329	311	Havering	3501	St Mary's Catholic Primary School	2	Voluntary aided school	4	Local authority maintained schools	2	Primary	4	11	420	418	4.5	552326	187377	Good
102330	311	Havering	3502	La Salette Catholic Primary School	2	Voluntary aided school	4	Local authority maintained schools	2	Primary	4	11	210	206	14.1	552102	182754	Good
102331	311	Havering	3503	St Patrick's Catholic Primary School	2	Voluntary aided school	4	Local authority maintained schools	2	Primary	4	11	420	384	13.3	549636	190807	Good
102332	311	Havering	3504	St Ursula's Catholic Primary School	2	Voluntary aided school	4	Local authority maintained schools	2	Primary	2	11	630	235	11.5	553024	191942	Outstanding
102334	311	Havering	3506	St Joseph's Catholic Primary School	2	Voluntary aided school	4	Local authority maintained schools	2	Primary	4	11	420	418	3.3	555976	186572	Good
102335	311	Havering	3507	St Peter's Catholic Primary School	2	Voluntary aided school	4	Local authority maintained schools	2	Primary	4	11	420	357	5.6	551046	189566	Outstanding
102336	311	Havering	3508	St Alban's Catholic Primary School	2	Voluntary aided school	4	Local authority maintained schools	2	Primary	4	11	210	209	7.7	552574	184346	Good
102355	311	Havering	6052	Gidea Park College	11	Other independent school	3	Independent schools	0	Not applicable	2	11	210	133	0	552488	189757
102357	311	Havering	6054	St Mary's Hare Park School	11	Other independent school	3	Independent schools	0	Not applicable	2	11	176	166	0	553088	189702	Good
102358	311	Havering	6057	Raphael Independent School	11	Other independent school	3	Independent schools	0	Not applicable	3	16	195	105	0	552065	188037
102360	311	Havering	6060	Immanuel School	11	Other independent school	3	Independent schools	0	Not applicable	3	16	163	127	0	550883	192249
102361	311	Havering	6061	Oakfields Montessori School	11	Other independent school	3	Independent schools	0	Not applicable	3	11	210	203	0	556024	184888
102362	311	Havering	7000	Corbets Tey School	12	Foundation special school	5	Special schools	0	Not applicable	4	19	155	159	28.8	556057	184996	Good
102365	312	Hillingdon	1000	McMillan Early Childhood Centre	15	Local authority nursery school	4	Local authority maintained schools	1	Nursery	3	5		146	0	508547	181007	Outstanding
102368	312	Hillingdon	2003	Bourne Primary School	1	Community school	4	Local authority maintained schools	2	Primary	3	11	290	248	12.4	511334	184924	Good
102369	312	Hillingdon	2004	The Breakspear School	1	Community school	4	Local authority maintained schools	2	Primary	3	11	720	671	2.5	507406	186808	Good
102373	312	Hillingdon	2010	Colham Manor Primary School	1	Community school	4	Local authority maintained schools	2	Primary	3	11	708	652	29.2	507071	181457	Good
102375	312	Hillingdon	2012	Coteford Infant School	1	Community school	4	Local authority maintained schools	2	Primary	3	7	299	268	21.9	510186	188456	Good
102377	312	Hillingdon	2016	Deanesfield Primary School	1	Community school	4	Local authority maintained schools	2	Primary	3	11	568	713	16.1	511664	185752	Good
102378	312	Hillingdon	2018	Field End Junior School	1	Community school	4	Local authority maintained schools	2	Primary	7	11	480	406	13.3	511795	186560	Requires improvement
102379	312	Hillingdon	2019	Field End Infant School	1	Community school	4	Local authority maintained schools	2	Primary	3	7	450	407	12.3	511795	186560	Outstanding
102380	312	Hillingdon	2020	Glebe Primary School	1	Community school	4	Local authority maintained schools	2	Primary	3	11	630	654	5.4	508488	185552	Good
102381	312	Hillingdon	2023	Harefield Junior School	1	Community school	4	Local authority maintained schools	2	Primary	7	11	360	279	16.8	505112	190547	Requires improvement
102382	312	Hillingdon	2024	Harefield Infant School	1	Community school	4	Local authority maintained schools	2	Primary	3	7	270	257	13.6	505050	190544	Good
102383	312	Hillingdon	2025	Harlyn Primary School	1	Community school	4	Local authority maintained schools	2	Primary	3	11	630	550	7.7	510753	189845	Good
102384	312	Hillingdon	2026	Harmondsworth Primary School	1	Community school	4	Local authority maintained schools	2	Primary	3	11	199	217	17.3	505655	177525	Good
102385	312	Hillingdon	2029	Heathrow Primary School	1	Community school	4	Local authority maintained schools	2	Primary	3	11	480	419	11.4	506988	177916	Good
102388	312	Hillingdon	2032	Lady Bankes Junior School	1	Community school	4	Local authority maintained schools	2	Primary	7	11	360	332	12.7	510453	186919	Good
102389	312	Hillingdon	2033	Lady Bankes Infant School	1	Community school	4	Local authority maintained schools	2	Primary	3	7	360	328	10.3	510453	186919	Outstanding
102391	312	Hillingdon	2036	Minet Junior School	1	Community school	4	Local authority maintained schools	2	Primary	7	11	480	426	24.2	510563	180360	Good
102392	312	Hillingdon	2037	Minet Nursery and Infant School	1	Community school	4	Local authority maintained schools	2	Primary	3	7	480	425	27.2	510563	180360	Good
102393	312	Hillingdon	2038	Newnham Junior School	1	Community school	4	Local authority maintained schools	2	Primary	7	11	360	357	6.2	511440	187433	Outstanding
102394	312	Hillingdon	2039	Newnham Infant and Nursery School	1	Community school	4	Local authority maintained schools	2	Primary	3	7	270	319	5.8	511440	187433	Good
102399	312	Hillingdon	2052	Whitehall Junior School	1	Community school	4	Local authority maintained schools	2	Primary	7	11	480	394	26.9	505413	183387	Good
102400	312	Hillingdon	2054	Whiteheath Junior School	1	Community school	4	Local authority maintained schools	2	Primary	7	11	360	353	5.7	508248	187992	Good
102403	312	Hillingdon	2059	Yeading Junior School	1	Community school	4	Local authority maintained schools	2	Primary	7	11	506	467	22.5	511190	181608	Good
102404	312	Hillingdon	2060	Yeading Infant and Nursery School	1	Community school	4	Local authority maintained schools	2	Primary	3	7	360	465	21.7	511203	181551	Outstanding
102405	312	Hillingdon	2061	Hermitage Primary School	1	Community school	4	Local authority maintained schools	2	Primary	3	11	472	447	14.1	505909	184499	Good
102407	312	Hillingdon	2063	Highfield Primary School	1	Community school	4	Local authority maintained schools	2	Primary	3	11	450	375	17.3	507941	182886	Good
102408	312	Hillingdon	2064	Rabbsfarm Primary School	1	Community school	4	Local authority maintained schools	2	Primary	4	11	660	637	29.6	506026	180857	Good
102409	312	Hillingdon	2065	Warrender Primary School	1	Community school	4	Local authority maintained schools	2	Primary	3	11	300	308	4.9	509964	187686	Good
102411	312	Hillingdon	2069	Whitehall Infant School	1	Community school	4	Local authority maintained schools	2	Primary	3	7	438	358	18.5	505413	183387	Good
102413	312	Hillingdon	2074	Whiteheath Infant & Nursery School	1	Community school	4	Local authority maintained schools	2	Primary	3	7	270	322	3.8	508115	188074	Outstanding
102414	312	Hillingdon	2076	Frithwood Primary School	1	Community school	4	Local authority maintained schools	2	Primary	3	11	470	428	12	509709	191703	Good
102416	312	Hillingdon	2080	Ruislip Gardens Primary School	1	Community school	4	Local authority maintained schools	2	Primary	3	11	600	367	9.8	509599	185939	Good
102417	312	Hillingdon	3300	Bishop Winnington-Ingram CofE Primary School	2	Voluntary aided school	4	Local authority maintained schools	2	Primary	3	11	403	268	15.1	508573	187712	Good
102418	312	Hillingdon	3302	Holy Trinity CofE Primary School	2	Voluntary aided school	4	Local authority maintained schools	2	Primary	3	11	210	228	10.6	508306	191749	Good
102420	312	Hillingdon	3307	Dr Triplett's CofE Primary School	2	Voluntary aided school	4	Local authority maintained schools	2	Primary	3	11	420	456	13.7	509973	181078	Good
102421	312	Hillingdon	3400	St Swithun Wells Catholic Primary School	2	Voluntary aided school	4	Local authority maintained schools	2	Primary	3	11	230	220	3	511551	186256	Outstanding
102422	312	Hillingdon	3401	Botwell House Catholic Primary School	2	Voluntary aided school	4	Local authority maintained schools	2	Primary	4	11	720	720	14.4	509698	179936	Good
102423	312	Hillingdon	3402	St Bernadette Catholic Primary School	2	Voluntary aided school	4	Local authority maintained schools	2	Primary	3	11	480	448	7	507524	183487	Good
102424	312	Hillingdon	3403	St Catherine Catholic Primary School	2	Voluntary aided school	4	Local authority maintained schools	2	Primary	3	11	230	223	13.6	505676	179425	Good
102425	312	Hillingdon	3404	St Mary's Catholic Primary School	2	Voluntary aided school	4	Local authority maintained schools	2	Primary	3	11	250	255	5.2	505028	183848	Outstanding
102426	312	Hillingdon	3405	Sacred Heart Catholic Primary School	2	Voluntary aided school	4	Local authority maintained schools	2	Primary	3	11	630	671	3.9	509289	186608	Outstanding
102430	312	Hillingdon	5200	Oak Farm Infant School	5	Foundation school	4	Local authority maintained schools	2	Primary	5	7	270	337	7.6	507730	183934	Outstanding
102431	312	Hillingdon	5201	Oak Farm Junior School	5	Foundation school	4	Local authority maintained schools	2	Primary	7	11	360	345	10.4	507730	183934	Requires improvement
102432	312	Hillingdon	5202	Grange Park Junior School	5	Foundation school	4	Local authority maintained schools	2	Primary	7	11	480	405	19.8	509872	182060	Good
102433	312	Hillingdon	5203	Grange Park Infant and Nursery School	5	Foundation school	4	Local authority maintained schools	2	Primary	3	7	480	424	16.6	509872	182060	Good
102434	312	Hillingdon	5204	Hillside Infant School	5	Foundation school	4	Local authority maintained schools	2	Primary	3	7	318	213	14.2	510151	191063	Good
102435	312	Hillingdon	5205	Hillside Junior School	5	Foundation school	4	Local authority maintained schools	2	Primary	7	11	240	230	11.7	510151	191063	Good
102438	312	Hillingdon	5208	St Andrew's CofE Primary School	2	Voluntary aided school	4	Local authority maintained schools	2	Primary	3	11	210	210	20.6	505861	183737	Requires improvement
102439	312	Hillingdon	5211	Hayes Park School	5	Foundation school	4	Local authority maintained schools	2	Primary	3	11	688	701	12.6	509632	182266	Good
102449	312	Hillingdon	5409	Oak Wood School	5	Foundation school	4	Local authority maintained schools	4	Secondary	11	18	1350	912	19.6	507810	183194	Requires improvement
102451	312	Hillingdon	5411	Harlington School	5	Foundation school	4	Local authority maintained schools	4	Secondary	11	18	1156	1201	22.3	508630	178733	Good
102452	312	Hillingdon	6001	Northwood College for Girls GDST	11	Other independent school	3	Independent schools	0	Not applicable	3	19	1000	855	0	508952	191284
102453	312	Hillingdon	6004	St Helen's School	11	Other independent school	3	Independent schools	0	Not applicable	3	18	1240	1152	0	509320	191707
102454	312	Hillingdon	6005	St Martin's School	11	Other independent school	3	Independent schools	0	Not applicable	3	12	396	403	0	508553	192044
102455	312	Hillingdon	6054	The Hall School	11	Other independent school	3	Independent schools	0	Not applicable	0	7	70	75	0	508556	191591	Outstanding
102456	312	Hillingdon	6058	St Helen's College	11	Other independent school	3	Independent schools	0	Not applicable	2	11	380	372	0	507494	184058
102457	312	Hillingdon	6059	St John's School	11	Other independent school	3	Independent schools	0	Not applicable	3	13	350	348	0	510553	191554
102458	312	Hillingdon	6060	ACS Hillingdon International School	11	Other independent school	3	Independent schools	0	Not applicable	4	19	675	589	0	506849	183830
102462	312	Hillingdon	7004	Meadow High School	7	Community special school	5	Special schools	0	Not applicable	11	19	278	246	38.4	506516	181711	Good
102463	312	Hillingdon	7005	RNIB Sunshine House School	8	Non-maintained special school	5	Special schools	0	Not applicable	2	14	50	40	12.5	508649	191759	Outstanding
102464	312	Hillingdon	7006	Pield Heath House RC School	8	Non-maintained special school	5	Special schools	0	Not applicable	7	19	100	97	32.8	506469	182099	Requires improvement
102465	312	Hillingdon	7009	Hedgewood School	7	Community special school	5	Special schools	0	Not applicable	5	11		173	28.9	509342	182941	Good
102470	313	Hounslow	2003	Belmont Primary School	1	Community school	4	Local authority maintained schools	2	Primary	3	11	472	457	9.9	520690	178592	Outstanding
102471	313	Hounslow	2006	Cardinal Road Infant and Nursery School	1	Community school	4	Local authority maintained schools	2	Primary	3	7	270	316	22.7	510779	173152	Outstanding
102472	313	Hounslow	2007	Cavendish Primary School	1	Community school	4	Local authority maintained schools	2	Primary	3	11	236	190	16.3	521106	177281	Good
102484	313	Hounslow	2021	Feltham Hill Infant and Nursery School	1	Community school	4	Local authority maintained schools	2	Primary	3	7	464	442	17.3	509664	172324	Outstanding
102485	313	Hounslow	2022	Grove Park Primary School	1	Community school	4	Local authority maintained schools	2	Primary	3	11	446	442	13.5	520137	177597	Outstanding
102486	313	Hounslow	2024	Victoria Junior School	1	Community school	4	Local authority maintained schools	2	Primary	7	11	360	334	23.1	510709	173046	Good
102489	313	Hounslow	2031	Hounslow Heath Junior School	1	Community school	4	Local authority maintained schools	2	Primary	7	11	780	836	15.7	512374	175491	Outstanding
102490	313	Hounslow	2032	Hounslow Heath Infant and Nursery School	1	Community school	4	Local authority maintained schools	2	Primary	3	7	734	642	12.6	512200	175494	Outstanding
102491	313	Hounslow	2033	Hounslow Town Primary School	1	Community school	4	Local authority maintained schools	2	Primary	3	11	1128	1011	16.9	514272	175758	Requires improvement
102492	313	Hounslow	2034	Isleworth Town Primary School	1	Community school	4	Local authority maintained schools	2	Primary	2	11	812	954	16.2	516139	176282	Good
102493	313	Hounslow	2036	Lionel Primary School	1	Community school	4	Local authority maintained schools	2	Primary	3	11	681	676	15.3	518405	178577	Outstanding
102494	313	Hounslow	2037	Marlborough Primary School	1	Community school	4	Local authority maintained schools	2	Primary	3	11	660	677	13.7	516229	176881	Good
102496	313	Hounslow	2039	Norwood Green Infant and Nursery School	1	Community school	4	Local authority maintained schools	2	Primary	3	7	475	369	14.2	512552	178345	Good
102499	313	Hounslow	2043	Sparrow Farm Infant and Nursery School	1	Community school	4	Local authority maintained schools	2	Primary	2	7	359	271	14.7	511139	173878	Good
102500	313	Hounslow	2044	Spring Grove Primary School	1	Community school	4	Local authority maintained schools	2	Primary	3	11	210	277	9.8	514791	176242	Outstanding
102503	313	Hounslow	2047	Strand-on-the-Green Junior School	1	Community school	4	Local authority maintained schools	2	Primary	7	11	360	341	20.5	519493	177903	Good
102504	313	Hounslow	2048	Strand-on-the-Green Infant and Nursery School	1	Community school	4	Local authority maintained schools	2	Primary	3	7	357	322	13.1	519493	177903	Outstanding
102505	313	Hounslow	2050	Wellington Primary School	1	Community school	4	Local authority maintained schools	2	Primary	3	11	629	658	13.5	512823	176312	Good
102506	313	Hounslow	2051	Worple Primary School	1	Community school	4	Local authority maintained schools	2	Primary	3	11	239	224	18.5	516484	175406	Good
102508	313	Hounslow	2056	Sparrow Farm Junior School	1	Community school	4	Local authority maintained schools	2	Primary	7	11	360	285	18.2	511338	173818	Good
102512	313	Hounslow	2061	Ivybridge Primary School	1	Community school	4	Local authority maintained schools	2	Primary	3	11	472	241	29.7	515922	174346	Good
102514	313	Hounslow	2063	Edward Pauling Primary School	1	Community school	4	Local authority maintained schools	2	Primary	3	11	472	442	18.9	509447	172812	Outstanding
102515	313	Hounslow	2064	The Smallberry Green Primary School	1	Community school	4	Local authority maintained schools	2	Primary	3	11	445	409	18.4	516226	176513	Good
102519	313	Hounslow	2071	Grove Road Primary School	1	Community school	4	Local authority maintained schools	2	Primary	3	11	236	234	19.7	513110	175201	Good
102520	313	Hounslow	2073	Beavers Community Primary School	1	Community school	4	Local authority maintained schools	2	Primary	3	11	738	713	21.6	511171	175731	Outstanding
102523	313	Hounslow	3300	The Blue School CofE Primary	2	Voluntary aided school	4	Local authority maintained schools	2	Primary	3	11	487	476	4.3	516442	175825	Outstanding
102524	313	Hounslow	3302	St Paul's CofE Primary School	2	Voluntary aided school	4	Local authority maintained schools	2	Primary	3	11	446	367	21.7	517794	177567	Good
102526	313	Hounslow	3502	Our Lady and St John's Catholic Primary School	2	Voluntary aided school	4	Local authority maintained schools	2	Primary	3	11	210	218	8.1	517184	178195	Good
102527	313	Hounslow	3503	St Lawrence Catholic Primary School	2	Voluntary aided school	4	Local authority maintained schools	2	Primary	3	11	488	471	7.6	510644	173014	Good
102528	313	Hounslow	3504	St Mary's Catholic Primary School, Isleworth	2	Voluntary aided school	4	Local authority maintained schools	2	Primary	3	11	420	437	7.9	516294	175817	Good
102529	313	Hounslow	3505	St Mary's Catholic Primary School ,Chiswick	2	Voluntary aided school	4	Local authority maintained schools	2	Primary	3	11	210	214	4.5	521077	178004	Good
102531	313	Hounslow	3507	St Michael and St Martin Catholic Primary School	2	Voluntary aided school	4	Local authority maintained schools	2	Primary	3	11	472	472	5.3	512686	175478	Good
102539	313	Hounslow	4028	The Heathland School	1	Community school	4	Local authority maintained schools	4	Secondary	11	18	1679	1782	21.9	512912	174456	Outstanding
102545	313	Hounslow	5401	Gunnersbury Catholic School	2	Voluntary aided school	4	Local authority maintained schools	4	Secondary	11	18	1169	1238	9.9	517147	178506	Outstanding
102546	313	Hounslow	6000	Ashton House School	11	Other independent school	3	Independent schools	0	Not applicable	3	11	137	100	0	514928	176697
102547	313	Hounslow	6051	Chiswick and Bedford Park Preparatory School	11	Other independent school	3	Independent schools	0	Not applicable	3	11	230	177	0	521269	178963
102550	313	Hounslow	6063	International School of London	11	Other independent school	3	Independent schools	0	Not applicable	3	18	600	474	0	519294	178822	Good
102551	313	Hounslow	6064	ArtsEd Independant Day School & Sixth Form	11	Other independent school	3	Independent schools	0	Not applicable	11	18	275	274	0	521410	178894
102554	313	Hounslow	7005	Marjory Kinnon School	7	Community special school	5	Special schools	0	Not applicable	4	16	288	266	40.2	509157	174531	Good
102555	313	Hounslow	7006	Oaklands School	7	Community special school	5	Special schools	0	Not applicable	4	19	240	152	25.6	514388	176876	Outstanding
102556	313	Hounslow	7007	Lindon Bennett School	7	Community special school	5	Special schools	0	Not applicable	3	11		196	26.2	511658	171082	Good
102558	313	Hounslow	7010	The Cedars Primary School	7	Community special school	5	Special schools	0	Not applicable	5	11	70	60	61.7	510424	177311	Outstanding
102560	314	Kingston upon Thames	1001	Surbiton Children's Centre Nursery	15	Local authority nursery school	4	Local authority maintained schools	1	Nursery	2	4		129	0	518730	167058	Outstanding
102562	314	Kingston upon Thames	1101	Malden Oaks School and Tuition Service	14	Pupil referral unit	4	Local authority maintained schools	0	Not applicable	11	16		38	37.8	517598	171668	Good
102564	314	Kingston upon Thames	2001	Burlington Junior School	1	Community school	4	Local authority maintained schools	2	Primary	7	11	480	477	13.8	521978	168166	Good
102565	314	Kingston upon Thames	2002	Burlington Infant and Nursery School	1	Community school	4	Local authority maintained schools	2	Primary	2	7	360	478	13.6	521978	168166	Outstanding
102567	314	Kingston upon Thames	2004	Coombe Hill Infant School	1	Community school	4	Local authority maintained schools	2	Primary	4	7	300	299	7.7	520639	169833	Good
102568	314	Kingston upon Thames	2005	Ellingham Primary School	1	Community school	4	Local authority maintained schools	2	Primary	2	11	420	409	15.4	517790	163452	Requires improvement
102574	314	Kingston upon Thames	2024	Tolworth Junior School	1	Community school	4	Local authority maintained schools	2	Primary	7	11	360	366	13.4	518935	166180	Good
102575	314	Kingston upon Thames	2025	Tolworth Infant and Nursery School	1	Community school	4	Local authority maintained schools	2	Primary	2	7	364	369	9.6	518935	166180	Outstanding
102576	314	Kingston upon Thames	2028	Coombe Hill Junior School	1	Community school	4	Local authority maintained schools	2	Primary	7	11	420	418	9.6	520639	169833	Outstanding
102577	314	Kingston upon Thames	2030	Maple Infants' School	1	Community school	4	Local authority maintained schools	2	Primary	3	7	322	315	9.8	517909	167629	Good
102578	314	Kingston upon Thames	2031	Alexandra School	1	Community school	4	Local authority maintained schools	2	Primary	3	11	420	491	9.5	519149	170071	Requires improvement
102579	314	Kingston upon Thames	2032	King Athelstan Primary School	1	Community school	4	Local authority maintained schools	2	Primary	2	11	420	464	20	518673	168767	Good
102580	314	Kingston upon Thames	2033	Grand Avenue Primary and Nursery School	1	Community school	4	Local authority maintained schools	2	Primary	3	11	670	664	8.2	520005	167029	Good
102581	314	Kingston upon Thames	2034	Malden Manor Primary and Nursery School	1	Community school	4	Local authority maintained schools	2	Primary	2	11	472	458	12.3	521203	166671	Good
102582	314	Kingston upon Thames	2035	King's Oak Primary School	1	Community school	4	Local authority maintained schools	2	Primary	2	11	736	496	34.1	520150	168715	Good
102583	314	Kingston upon Thames	2036	Lovelace Primary School	1	Community school	4	Local authority maintained schools	2	Primary	2	11	630	612	11.1	517260	164156	Good
102585	314	Kingston upon Thames	3301	Christ Church New Malden CofE Primary School	2	Voluntary aided school	4	Local authority maintained schools	2	Primary	3	11	420	450	7.7	520701	168667	Good
102586	314	Kingston upon Thames	3302	Christ Church CofE Primary School	2	Voluntary aided school	4	Local authority maintained schools	2	Primary	5	11	570	521	4.4	519292	167354	Good
102587	314	Kingston upon Thames	3303	Malden Parochial CofE Primary School	2	Voluntary aided school	4	Local authority maintained schools	2	Primary	3	11	296	264	4.2	521278	166253	Outstanding
102588	314	Kingston upon Thames	3304	St Andrew's and St Mark's CofE Junior School	2	Voluntary aided school	4	Local authority maintained schools	2	Primary	7	11	360	327	10.4	517886	167577	Outstanding
102589	314	Kingston upon Thames	3305	St John's C of E Primary School	2	Voluntary aided school	4	Local authority maintained schools	2	Primary	3	11	262	243	12.5	518372	168606	Good
102590	314	Kingston upon Thames	3308	St Paul's CofE Primary School	2	Voluntary aided school	4	Local authority maintained schools	2	Primary	5	11	210	209	9.1	518091	164804	Good
102591	314	Kingston upon Thames	3309	St Paul's CofE Primary School, Kingston Hill	2	Voluntary aided school	4	Local authority maintained schools	2	Primary	4	11	360	345	6.4	519245	170090	Good
102592	314	Kingston upon Thames	3310	St Matthew's CofE Primary School	2	Voluntary aided school	4	Local authority maintained schools	2	Primary	5	11	420	396	7.5	518442	166790	Good
102593	314	Kingston upon Thames	3311	St Mary's CofE (Aided) Primary School	2	Voluntary aided school	4	Local authority maintained schools	2	Primary	3	11	266	211	5.9	518544	163632	Requires improvement
102594	314	Kingston upon Thames	3500	Corpus Christi Catholic Primary School	2	Voluntary aided school	4	Local authority maintained schools	2	Primary	3	11	472	455	6.2	520525	168776	Good
102595	314	Kingston upon Thames	3501	Our Lady Immaculate Catholic Primary School	2	Voluntary aided school	4	Local authority maintained schools	2	Primary	5	11	420	399	4.8	519560	166315	Good
102596	314	Kingston upon Thames	3502	St Joseph's Catholic Primary School	2	Voluntary aided school	4	Local authority maintained schools	2	Primary	3	11	209	234	15.3	518683	169104	Good
102599	314	Kingston upon Thames	4006	Chessington School	1	Community school	4	Local authority maintained schools	4	Secondary	11	16	750	445	16.3	517780	163323	Good
102604	314	Kingston upon Thames	5200	St Luke's CofE Primary School	5	Foundation school	4	Local authority maintained schools	2	Primary	3	11		307	5.6	518533	169913	Outstanding
102609	314	Kingston upon Thames	6001	Holy Cross Preparatory School	11	Other independent school	3	Independent schools	0	Not applicable	4	11	290	285	0	520151	170202
102610	314	Kingston upon Thames	6002	Shrewsbury House School	11	Other independent school	3	Independent schools	0	Not applicable	7	14	325	343		518017	165955
102611	314	Kingston upon Thames	6003	Surbiton High School	11	Other independent school	3	Independent schools	0	Not applicable	4	18	1501	1609	0	518037	168093
102612	314	Kingston upon Thames	6005	Rokeby School	11	Other independent school	3	Independent schools	0	Not applicable	4	13	420	385	0	520348	170140
102615	314	Kingston upon Thames	6058	Marymount International School	11	Other independent school	3	Independent schools	0	Not applicable	11	18	260	271	0	520477	170137
102616	314	Kingston upon Thames	6059	Park Hill School	11	Other independent school	3	Independent schools	0	Not applicable	2	11	107	117	0	519383	170103
102617	314	Kingston upon Thames	6062	Study School	11	Other independent school	3	Independent schools	0	Not applicable	2	11	150	109	0	521190	167693
102618	314	Kingston upon Thames	6066	Westbury House School	11	Other independent school	3	Independent schools	0	Not applicable	2	11	128	103	0	520950	167912
102619	314	Kingston upon Thames	6067	Kingston Grammar School	11	Other independent school	3	Independent schools	0	Not applicable	11	19	840	852	0	518576	169292
102620	314	Kingston upon Thames	6068	Canbury School	11	Other independent school	3	Independent schools	0	Not applicable	11	18	75	66	0	519975	170843
102626	315	Merton	2052	Bond Primary School	1	Community school	4	Local authority maintained schools	2	Primary	3	11	460	454	24	527647	169328	Good
102628	315	Merton	2055	Dundonald Primary School	1	Community school	4	Local authority maintained schools	2	Primary	3	11	382	413	6.1	524583	170095	Outstanding
102629	315	Merton	2056	Garfield Primary School	1	Community school	4	Local authority maintained schools	2	Primary	3	11	498	373	22.7	526333	170941	Good
102632	315	Merton	2059	Hatfeild Primary School	1	Community school	4	Local authority maintained schools	2	Primary	3	11	500	464	11.8	524097	167361	Good
102633	315	Merton	2061	Hollymount School	1	Community school	4	Local authority maintained schools	2	Primary	3	11	476	458	8.3	523143	169842	Good
102634	315	Merton	2062	Joseph Hood Primary School	1	Community school	4	Local authority maintained schools	2	Primary	3	11	420	397	14.4	524278	168952	Good
102635	315	Merton	2063	Links Primary School	1	Community school	4	Local authority maintained schools	2	Primary	3	11	524	408	17.1	528358	170616	Good
102636	315	Merton	2064	Lonesome Primary School	1	Community school	4	Local authority maintained schools	2	Primary	3	11	420	403	33.6	528779	169447	Good
102638	315	Merton	2066	Merton Abbey Primary School	1	Community school	4	Local authority maintained schools	2	Primary	3	11	420	246	28.1	525912	169823	Good
102639	315	Merton	2067	Merton Park Primary School	1	Community school	4	Local authority maintained schools	2	Primary	3	11	206	234	5.6	525188	169312	Outstanding
102640	315	Merton	2068	Morden Primary School	1	Community school	4	Local authority maintained schools	2	Primary	3	11	265	234	33	525115	167495	Good
102642	315	Merton	2070	Pelham Primary School	1	Community school	4	Local authority maintained schools	2	Primary	3	11	442	432	9.9	525429	170149	Good
102643	315	Merton	2071	Haslemere Primary School	1	Community school	4	Local authority maintained schools	2	Primary	2	11	498	446	33.3	526653	169193	Good
102644	315	Merton	2072	Poplar Primary School	1	Community school	4	Local authority maintained schools	2	Primary	3	11	630	664	13.9	525305	168616	Good
102645	315	Merton	2073	St Mark's Primary School	1	Community school	4	Local authority maintained schools	2	Primary	3	11	286	254	26.1	527938	169123	Good
102646	315	Merton	2074	The Sherwood School	1	Community school	4	Local authority maintained schools	2	Primary	3	11	420	401	16.9	529391	168221	Good
102647	315	Merton	2075	Singlegate Primary School	1	Community school	4	Local authority maintained schools	2	Primary	3	11	622	632	12.2	526898	170310	Outstanding
102648	315	Merton	2076	Wimbledon Park Primary School	1	Community school	4	Local authority maintained schools	2	Primary	3	11	734	719	3.7	525490	172549	Outstanding
102649	315	Merton	2077	Abbotsbury Primary School	1	Community school	4	Local authority maintained schools	2	Primary	3	11	420	415	28.4	525610	167776	Good
102652	315	Merton	2081	West Wimbledon Primary School	1	Community school	4	Local authority maintained schools	2	Primary	3	11	522	444	25.2	522774	168885	Requires improvement
102653	315	Merton	2082	Cranmer Primary School	1	Community school	4	Local authority maintained schools	2	Primary	3	11	734	640	22.6	527753	168045	Good
102654	315	Merton	2083	Gorringe Park Primary School	1	Community school	4	Local authority maintained schools	2	Primary	3	11	584	506	18.9	528303	169740	Good
102655	315	Merton	2084	Hillcross Primary School	1	Community school	4	Local authority maintained schools	2	Primary	3	11	540	531	6	524580	168083	Good
102656	315	Merton	2085	Liberty Primary	1	Community school	4	Local authority maintained schools	2	Primary	3	11	630	446	23.4	527324	169465	Good
102661	315	Merton	2090	William Morris Primary School	1	Community school	4	Local authority maintained schools	2	Primary	3	11	472	353	28.5	529940	168652	Good
102662	315	Merton	2091	Wimbledon Chase Primary School	1	Community school	4	Local authority maintained schools	2	Primary	3	11	748	708	3.5	524394	169733	Outstanding
102663	315	Merton	3300	All Saints' CofE Primary School	2	Voluntary aided school	4	Local authority maintained schools	2	Primary	3	11	420	332	29.5	526440	170412	Good
102664	315	Merton	3302	St Matthew's CofE Primary School	2	Voluntary aided school	4	Local authority maintained schools	2	Primary	3	11	204	213	5.8	522222	169895	Good
102665	315	Merton	3303	Holy Trinity CofE Primary School	2	Voluntary aided school	4	Local authority maintained schools	2	Primary	3	11	472	452	6.7	525562	170820	Outstanding
102666	315	Merton	3304	Bishop Gilpin CofE Primary School	2	Voluntary aided school	4	Local authority maintained schools	2	Primary	3	11	470	466	4.9	524756	171337	Outstanding
102667	315	Merton	3500	St Peter and Paul Catholic Primary School	2	Voluntary aided school	4	Local authority maintained schools	2	Primary	3	11	420	406	18.4	527570	168344	Good
102668	315	Merton	3501	Sacred Heart Catholic Primary School	2	Voluntary aided school	4	Local authority maintained schools	2	Primary	3	11	411	325	11.8	522517	168302	Good
102669	315	Merton	3502	St Teresa's Catholic Primary School	2	Voluntary aided school	4	Local authority maintained schools	2	Primary	3	11	420	472	6.9	526614	167197	Good
102670	315	Merton	3503	St Mary's Catholic Primary School	2	Voluntary aided school	4	Local authority maintained schools	2	Primary	3	11	472	469	4.8	525218	170279	Outstanding
102671	315	Merton	3505	St John Fisher RC Primary School	2	Voluntary aided school	4	Local authority maintained schools	2	Primary	3	11	472	444	6.9	523499	167656	Good
102672	315	Merton	3506	The Priory CofE School	2	Voluntary aided school	4	Local authority maintained schools	2	Primary	3	11	538	359	15.9	525696	171091	Good
102673	315	Merton	4050	Ricards Lodge High School	1	Community school	4	Local authority maintained schools	4	Secondary	11	19	1200	1346	17.1	524833	171489	Outstanding
102674	315	Merton	4052	Raynes Park High School	1	Community school	4	Local authority maintained schools	4	Secondary	11	19	1440	1041	27.2	522579	168610	Good
102679	315	Merton	4500	Rutlish School	3	Voluntary controlled school	4	Local authority maintained schools	4	Secondary	11	19	1491	1349	11.8	524743	169223	Outstanding
102681	315	Merton	4701	Wimbledon College	2	Voluntary aided school	4	Local authority maintained schools	4	Secondary	11	18	1249	1255	9.5	523764	170414	Good
102683	315	Merton	5400	Ursuline High School Wimbledon	2	Voluntary aided school	4	Local authority maintained schools	4	Secondary	11	18	1386	1394	10.2	523684	169946	Outstanding
102684	315	Merton	6000	King's College School	11	Other independent school	3	Independent schools	0	Not applicable	11	18	1500	1439	0	523447	170678
102685	315	Merton	6002	The Rowans School	11	Other independent school	3	Independent schools	0	Not applicable	3	7	140	122	0	522454	170384
102686	315	Merton	6003	Ursuline Preparatory School	11	Other independent school	3	Independent schools	0	Not applicable	3	11	290	225	0	523748	170078
102687	315	Merton	6004	Donhead Preparatory School	11	Other independent school	3	Independent schools	0	Not applicable	4	11	340	333	0	523685	170284
102689	315	Merton	6060	The Study Preparatory School	11	Other independent school	3	Independent schools	0	Not applicable	4	11	322	321	0	523106	171216
102690	315	Merton	6062	Wimbledon Common Preparatory School	11	Other independent school	3	Independent schools	0	Not applicable	5	7	132	166		523649	170469
102692	315	Merton	6071	Wimbledon High School	11	Other independent school	3	Independent schools	0	Not applicable	4	18	1029	1034	0	524496	170805
102693	315	Merton	6072	The Norwegian School in London	11	Other independent school	3	Independent schools	0	Not applicable	6	16	130	58	0	523476	170090	Good
102694	315	Merton	6076	Blossom House School	10	Other independent special school	5	Special schools	0	Not applicable	3	19	330	268	0	522603	167694	Outstanding
102697	315	Merton	7003	Melrose School	7	Community special school	5	Special schools	0	Not applicable	11	16	45	32	54.8	527196	168543	Good
102698	315	Merton	7004	Perseid School	7	Community special school	5	Special schools	0	Not applicable	3	19	135	146	43.5	525601	167925	Outstanding
102699	315	Merton	7006	Cricket Green School	7	Community special school	5	Special schools	0	Not applicable	4	19	199	208	40.8	527454	168561	Outstanding
102700	316	Newham	1000	Edith Kerrison Nursery School	15	Local authority nursery school	4	Local authority maintained schools	1	Nursery	2	4		143	0	540813	181540	Good
102701	316	Newham	1001	Kay Rowe Nursery School	15	Local authority nursery school	4	Local authority maintained schools	1	Nursery	2	5		138	0	540592	185236	Outstanding
102702	316	Newham	1002	Rebecca Cheetham Nursery and Children's Centre	15	Local authority nursery school	4	Local authority maintained schools	1	Nursery	2	5		133	0	539454	183758	Outstanding
102703	316	Newham	1003	Ronald Openshaw Nursery School	15	Local authority nursery school	4	Local authority maintained schools	1	Nursery	2	5		122	0	538708	185220	Good
102704	316	Newham	1004	St Stephen's Nursery School	15	Local authority nursery school	4	Local authority maintained schools	1	Nursery	3	5		209	0	541432	184051	Outstanding
102705	316	Newham	1005	Sheringham Nursery School & Children's Centre	15	Local authority nursery school	4	Local authority maintained schools	1	Nursery	2	5		191	0	542932	185904	Outstanding
102706	316	Newham	1006	Oliver Thomas Nursery School	15	Local authority nursery school	4	Local authority maintained schools	1	Nursery	2	4		145	0	543287	183080	Good
102708	316	Newham	1100	Tunmarsh School	14	Pupil referral unit	4	Local authority maintained schools	0	Not applicable	11	16		48	64.4	541046	182696	Good
102709	316	Newham	2000	Altmore Infant School	1	Community school	4	Local authority maintained schools	2	Primary	2	7	610	570	15.4	542856	183973	Good
102710	316	Newham	2001	Avenue Primary School	1	Community school	4	Local authority maintained schools	2	Primary	3	11	944	817	22.4	542245	185458	Good
102711	316	Newham	2004	Brampton Primary School	1	Community school	4	Local authority maintained schools	2	Primary	3	11	940	914	17	542007	182609	Outstanding
102712	316	Newham	2006	Carpenters Primary School	1	Community school	4	Local authority maintained schools	2	Primary	3	11	472	446	26.4	538398	183866	Good
102716	316	Newham	2015	Dersingham Primary School	1	Community school	4	Local authority maintained schools	2	Primary	3	11	630	658	24.9	543043	185546	Good
102721	316	Newham	2024	Godwin Junior School	1	Community school	4	Local authority maintained schools	2	Primary	7	11	450	418	16.7	540818	185642	Good
102722	316	Newham	2025	Woodgrange Infant School	1	Community school	4	Local authority maintained schools	2	Primary	3	7	360	398	17.3	540770	185541	Good
102723	316	Newham	2026	Grange Primary School	1	Community school	4	Local authority maintained schools	2	Primary	3	11	210	201	24.6	540020	182582	Good
102725	316	Newham	2032	Keir Hardie Primary School	1	Community school	4	Local authority maintained schools	2	Primary	4	11	480	455	24.7	540280	181665	Good
102728	316	Newham	2037	Lathom Junior School	1	Community school	4	Local authority maintained schools	2	Primary	7	11	600	576	19.3	542505	184073	Good
102729	316	Newham	2038	Manor Primary School	1	Community school	4	Local authority maintained schools	2	Primary	3	11	420	253	25.7	539324	183434	Good
102730	316	Newham	2039	Maryland Primary School	1	Community school	4	Local authority maintained schools	2	Primary	3	11	420	461	20.6	539321	185350	Good
102735	316	Newham	2049	Odessa Infant School	1	Community school	4	Local authority maintained schools	2	Primary	3	7	304	256	22.5	540061	185325	Good
102736	316	Newham	2051	Park Primary School	1	Community school	4	Local authority maintained schools	2	Primary	3	11	645	613	13.3	539834	184464	Good
102740	316	Newham	2058	Roman Road Primary School	1	Community school	4	Local authority maintained schools	2	Primary	3	11	630	389	15	541930	182305	Good
102742	316	Newham	2061	Salisbury Primary School	1	Community school	4	Local authority maintained schools	2	Primary	2	11	630	645	20.7	542023	185410	Good
102745	316	Newham	2065	William Davies Primary School	1	Community school	4	Local authority maintained schools	2	Primary	3	11	262	241	16.3	541666	184618	Good
102746	316	Newham	2066	Star Primary School	1	Community school	4	Local authority maintained schools	2	Primary	3	11	710	666	29.3	539316	182153	Good
102748	316	Newham	2069	St Stephen's Primary School	1	Community school	4	Local authority maintained schools	2	Primary	5	11	630	597	12.7	541460	184085	Outstanding
102751	316	Newham	2077	Winsor Primary School	1	Community school	4	Local authority maintained schools	2	Primary	3	11	630	656	18.1	543168	181099	Good
102752	316	Newham	2079	Colegrave Primary School	1	Community school	4	Local authority maintained schools	2	Primary	4	11	630	613	24.1	538884	185166	Outstanding
102755	316	Newham	2083	Southern Road Primary School	1	Community school	4	Local authority maintained schools	2	Primary	2	11	668	663	17.6	540863	183247	Good
102758	316	Newham	2089	Calverton Primary School	1	Community school	4	Local authority maintained schools	2	Primary	3	11	630	461	23.3	541781	181109	Good
102759	316	Newham	2090	Ellen Wilkinson Primary School	1	Community school	4	Local authority maintained schools	2	Primary	3	11	490	457	18.7	542018	181658	Good
102763	316	Newham	2095	Essex Primary School	1	Community school	4	Local authority maintained schools	2	Primary	3	11	990	942	13.5	542530	185044	Outstanding
102764	316	Newham	3000	St James' CofE Junior School	3	Voluntary controlled school	4	Local authority maintained schools	2	Primary	7	11	360	238	23.1	540032	185275	Good
102765	316	Newham	3001	West Ham Church Primary School	3	Voluntary controlled school	4	Local authority maintained schools	2	Primary	3	11	375	328	24.6	539554	183926	Good
102766	316	Newham	3300	St Luke's Primary School	2	Voluntary aided school	4	Local authority maintained schools	2	Primary	3	11	240	214	11.1	539835	181317	Good
102773	316	Newham	3507	St Michael's Catholic Primary School	2	Voluntary aided school	4	Local authority maintained schools	2	Primary	3	11	210	220	11.8	542793	183259	Good
102774	316	Newham	3508	St Winefride's RC Primary School	2	Voluntary aided school	4	Local authority maintained schools	2	Primary	5	11	308	292	23.3	542878	185343	Outstanding
102776	316	Newham	4015	Little Ilford School	1	Community school	4	Local authority maintained schools	4	Secondary	11	16	1380	1434	19.7	542764	185163	Outstanding
102777	316	Newham	4016	Rokeby School	1	Community school	4	Local authority maintained schools	4	Secondary	11	16	900	804	24.4	539951	181893	Good
102778	316	Newham	4025	Lister Community School	1	Community school	4	Local authority maintained schools	4	Secondary	11	16	1350	1491	24.9	540718	183445	Good
102782	316	Newham	4032	Plashet School	1	Community school	4	Local authority maintained schools	4	Secondary	11	16	1410	1434	19.2	542240	184286	Outstanding
102784	316	Newham	4034	Eastlea Community School	1	Community school	4	Local authority maintained schools	4	Secondary	11	16	1200	1102	28.2	539444	182328	Serious Weaknesses
102786	316	Newham	4600	St Angela's Ursuline School	2	Voluntary aided school	4	Local authority maintained schools	4	Secondary	11	18	1344	1290	17.2	540773	184542	Outstanding
102787	316	Newham	4601	St Bonaventure's RC School	2	Voluntary aided school	4	Local authority maintained schools	4	Secondary	11	18	1300	1328	16.9	540513	184161	Outstanding
102789	316	Newham	6051	Grangewood Independent School	11	Other independent school	3	Independent schools	0	Not applicable	2	11	144	48	0	541632	184281
102794	317	Redbridge	1100	The Constance Bridgeman Centre	14	Pupil referral unit	4	Local authority maintained schools	0	Not applicable	14	16		20	42.1	546930	188916	Good
102795	317	Redbridge	2002	Manford Primary School	1	Community school	4	Local authority maintained schools	2	Primary	3	11	550	459	17.6	545550	192178	Good
102798	317	Redbridge	2012	Cleveland Road Primary School	1	Community school	4	Local authority maintained schools	2	Primary	3	11	942	911	13	543934	186014	Outstanding
102800	317	Redbridge	2015	Downshall Primary School	1	Community school	4	Local authority maintained schools	2	Primary	3	11	630	648	13.7	545380	187830	Good
102802	317	Redbridge	2017	Fairlop Primary School	1	Community school	4	Local authority maintained schools	2	Primary	3	11	660	711	11.9	544192	191047	Good
102805	317	Redbridge	2021	Gilbert Colvin Primary School	1	Community school	4	Local authority maintained schools	2	Primary	3	11	472	406	18.2	543461	190547	Good
102806	317	Redbridge	2022	Glade Primary School	1	Community school	4	Local authority maintained schools	2	Primary	3	11	470	441	13.9	542650	190425	Good
102807	317	Redbridge	2023	Goodmayes Primary School	1	Community school	4	Local authority maintained schools	2	Primary	3	11	682	676	13.9	546708	187076	Good
102808	317	Redbridge	2025	Gordon Primary School	1	Community school	4	Local authority maintained schools	2	Primary	3	11	447	434	20.5	544788	186235	Good
102811	317	Redbridge	2030	Mossford Green Primary School	1	Community school	4	Local authority maintained schools	2	Primary	3	11	472	456	10.6	544165	190115	Good
102812	317	Redbridge	2031	Newbury Park Primary School	1	Community school	4	Local authority maintained schools	2	Primary	3	11	944	914	10.2	544596	188392	Good
102819	317	Redbridge	2038	Uphall Primary School	1	Community school	4	Local authority maintained schools	2	Primary	3	11	1154	1037	13.4	543775	185266	Requires improvement
102820	317	Redbridge	2039	William Torbitt Primary School	1	Community school	4	Local authority maintained schools	2	Primary	3	11	840	689	9.3	545540	188715	Good
102823	317	Redbridge	2042	Aldersbrook Primary School	1	Community school	4	Local authority maintained schools	2	Primary	3	11	670	678	9.7	541125	186994	Outstanding
102830	317	Redbridge	2051	Roding Primary School	1	Community school	4	Local authority maintained schools	2	Primary	3	11	480	458	10.8	542424	191453	Good
102831	317	Redbridge	2053	Wells Primary School	1	Community school	4	Local authority maintained schools	2	Primary	3	11	315	355	6.5	540456	192807	Outstanding
102832	317	Redbridge	2054	Snaresbrook Primary School	1	Community school	4	Local authority maintained schools	2	Primary	3	11	492	454	10.4	540315	189359	Good
102833	317	Redbridge	2055	Fullwood Primary School	1	Community school	4	Local authority maintained schools	2	Primary	3	11	472	470	7.6	544155	189394	Outstanding
102834	317	Redbridge	2056	Woodlands Primary School	1	Community school	4	Local authority maintained schools	2	Primary	3	11	960	847	18.1	544578	185418	Good
102835	317	Redbridge	2057	Grove Primary School	1	Community school	4	Local authority maintained schools	2	Primary	3	11	652	682	15.9	547031	188780	Outstanding
102836	317	Redbridge	2058	Chadwell Primary School	1	Community school	4	Local authority maintained schools	2	Primary	3	11	671	672	12.9	547180	187680	Good
102837	317	Redbridge	2061	Coppice Primary School	1	Community school	4	Local authority maintained schools	2	Primary	3	11	420	421	16.8	546421	192504	Good
102838	317	Redbridge	2062	John Bramston Primary School	1	Community school	4	Local authority maintained schools	2	Primary	3	11	450	437	16.3	546040	191731	Good
102839	317	Redbridge	2063	Nightingale Primary School	1	Community school	4	Local authority maintained schools	2	Primary	3	11	750	755	6.3	541049	189312	Outstanding
102840	317	Redbridge	2066	Barley Lane Primary School	1	Community school	4	Local authority maintained schools	2	Primary	3	11	774	853	10	546558	187778	Good
102841	317	Redbridge	3300	Wanstead Church School	2	Voluntary aided school	4	Local authority maintained schools	2	Primary	3	11	234	227	2	540388	188596	Outstanding
102842	317	Redbridge	3500	St Augustine's Catholic Primary School	2	Voluntary aided school	4	Local authority maintained schools	2	Primary	3	11	450	455	16.2	543825	188898	Good
102844	317	Redbridge	3505	St Antony's Catholic Primary School	2	Voluntary aided school	4	Local authority maintained schools	2	Primary	3	11	420	451	2.6	540248	192755	Good
102845	317	Redbridge	3506	St Bede's Catholic Primary School	2	Voluntary aided school	4	Local authority maintained schools	2	Primary	3	11	472	466	8.4	547407	188602	Outstanding
102847	317	Redbridge	3509	Wohl Ilford Jewish Primary School	2	Voluntary aided school	4	Local authority maintained schools	2	Primary	3	11	354	259	11.4	544642	190403	Good
102849	317	Redbridge	4006	Caterham High School	1	Community school	4	Local authority maintained schools	4	Secondary	11	18	1182	1081	22.2	542915	190310	Requires improvement
102850	317	Redbridge	4007	Ilford County High School	1	Community school	4	Local authority maintained schools	4	Secondary	11	18	850	1092	6.8	543973	190161	Outstanding
102851	317	Redbridge	4021	Wanstead High School	1	Community school	4	Local authority maintained schools	4	Secondary	11	18	1600	1355	11.1	541203	188279	Good
102852	317	Redbridge	4025	Woodford County High School	1	Community school	4	Local authority maintained schools	4	Secondary	11	18	1215	1154	5.5	539868	191750	Outstanding
102854	317	Redbridge	4029	Woodbridge High School	1	Community school	4	Local authority maintained schools	4	Secondary	11	18	1850	1849	15.1	540912	191083	Good
102856	317	Redbridge	4032	Seven Kings School	1	Community school	4	Local authority maintained schools	7	All-through	4	18	2100	1981	11.8	544664	187577	Outstanding
102857	317	Redbridge	4033	Valentines High School	1	Community school	4	Local authority maintained schools	4	Secondary	11	18	1288	1287	14.7	543321	188179	Outstanding
102858	317	Redbridge	4035	Mayfield School	5	Foundation school	4	Local authority maintained schools	4	Secondary	11	18	2030	2015	21.7	547083	187196	Good
102860	317	Redbridge	4603	Trinity Catholic High School	2	Voluntary aided school	4	Local authority maintained schools	4	Secondary	11	18	1579	1679	6.7	540024	192805	Outstanding
102861	317	Redbridge	4604	Kantor King Solomon High School	2	Voluntary aided school	4	Local authority maintained schools	4	Secondary	11	18	1160	1025	20.7	544699	190369	Good
102864	317	Redbridge	6002	St Aubyn's School	11	Other independent school	3	Independent schools	0	Not applicable	3	13	534	525	0	539763	191276
102866	317	Redbridge	6006	Woodford Green Preparatory School	11	Other independent school	3	Independent schools	0	Not applicable	3	11	384	380	0	540321	191924
102867	317	Redbridge	6051	Beehive Preparatory School	11	Other independent school	3	Independent schools	0	Not applicable	3	11	91	76	0	542703	188907
102869	317	Redbridge	6055	Eastcourt Independent School	11	Other independent school	3	Independent schools	0	Not applicable	3	11	336	273	0	546287	187466	Good
102871	317	Redbridge	6057	Snaresbrook Prep School	11	Other independent school	3	Independent schools	0	Not applicable	3	11	168	157	0	540224	190025
102872	317	Redbridge	6059	Avon House School	11	Other independent school	3	Independent schools	0	Not applicable	3	11	260	242	0	540350	192593
102873	317	Redbridge	6061	Park School for Girls	11	Other independent school	3	Independent schools	0	Not applicable	4	16	233	157		543525	187038
102874	317	Redbridge	6062	The Ursuline Prep School Ilford	11	Other independent school	3	Independent schools	0	Not applicable	3	11	300	135	0	543481	186903
102875	317	Redbridge	6063	Bancrofts School	11	Other independent school	3	Independent schools	0	Not applicable	11	18	900	858	0	540401	193151
102878	317	Redbridge	5950	Little Heath School	12	Foundation special school	5	Special schools	0	Not applicable	11	19	180	164	36.4	546878	189381	Good
102879	317	Redbridge	7004	The New Rush Hall School	7	Community special school	5	Special schools	0	Not applicable	5	16	80	67	46.3	544480	191142	Outstanding
102881	317	Redbridge	7007	Hatton School and Special Needs Centre	7	Community special school	5	Special schools	0	Not applicable	3	11	191	191	36.6	541831	189775	Outstanding
102882	318	Richmond upon Thames	1001	Windham Nursery School	15	Local authority nursery school	4	Local authority maintained schools	1	Nursery	2	4		102	0	518898	175784	Outstanding
102883	318	Richmond upon Thames	2001	Carlisle Infant School	1	Community school	4	Local authority maintained schools	2	Primary	5	7	270	264	9.5	513869	170613	Good
102884	318	Richmond upon Thames	2004	Darell Primary and Nursery School	1	Community school	4	Local authority maintained schools	2	Primary	3	11	420	264	25.6	519250	175818	Good
102885	318	Richmond upon Thames	2006	East Sheen Primary School	1	Community school	4	Local authority maintained schools	2	Primary	5	11	570	568	9.5	521285	175422	Outstanding
102886	318	Richmond upon Thames	2007	Hampton Hill Junior School	1	Community school	4	Local authority maintained schools	2	Primary	7	11	366	359	9.7	514112	171081	Outstanding
102887	318	Richmond upon Thames	2008	Hampton Junior School	1	Community school	4	Local authority maintained schools	2	Primary	7	11	390	378	11.4	513235	169868	Good
102888	318	Richmond upon Thames	2009	Hampton Infant School and Nursery	1	Community school	4	Local authority maintained schools	2	Primary	3	7	412	405	9.6	513018	170153	Outstanding
102889	318	Richmond upon Thames	2010	Hampton Wick Infant and Nursery School	1	Community school	4	Local authority maintained schools	2	Primary	5	7	270	276	10.7	517532	170164	Outstanding
102890	318	Richmond upon Thames	2011	Heathfield Junior School	1	Community school	4	Local authority maintained schools	2	Primary	7	11	480	438	28.5	513394	173248	Good
102891	318	Richmond upon Thames	2012	Heathfield Infant School	1	Community school	4	Local authority maintained schools	2	Primary	3	7	474	378	20.6	513394	173248	Good
102892	318	Richmond upon Thames	2013	Lowther Primary School	1	Community school	4	Local authority maintained schools	2	Primary	3	11	420	368	14.6	522410	177538	Good
102893	318	Richmond upon Thames	2015	Meadlands Primary School	1	Community school	4	Local authority maintained schools	2	Primary	3	11	210	247	12.6	517185	171944	Good
102895	318	Richmond upon Thames	2018	Orleans Primary School	1	Community school	4	Local authority maintained schools	2	Primary	3	11	472	468	4.1	516703	173951	Outstanding
102896	318	Richmond upon Thames	2019	The Russell Primary School	1	Community school	4	Local authority maintained schools	2	Primary	3	11	266	255	13.9	517944	173070	Good
102897	318	Richmond upon Thames	2020	Sheen Mount Primary School	1	Community school	4	Local authority maintained schools	2	Primary	4	11	600	586	1.7	519841	174974	Outstanding
102898	318	Richmond upon Thames	2021	Stanley Primary School	1	Community school	4	Local authority maintained schools	2	Primary	3	11	936	669	13	515113	171842	Good
102900	318	Richmond upon Thames	2023	Trafalgar Junior School	1	Community school	4	Local authority maintained schools	2	Primary	7	11	349	344	8.7	514919	172760	Requires improvement
102901	318	Richmond upon Thames	2024	Trafalgar Infant School	1	Community school	4	Local authority maintained schools	2	Primary	5	7	270	238	11.3	514711	173067	Outstanding
102902	318	Richmond upon Thames	2028	Barnes Primary School	1	Community school	4	Local authority maintained schools	2	Primary	3	11	420	504	2	521592	175859	Outstanding
102903	318	Richmond upon Thames	2032	Collis Primary School	1	Community school	4	Local authority maintained schools	2	Primary	3	11	802	782	5.5	516542	170589	Outstanding
102904	318	Richmond upon Thames	2035	Buckingham Primary School	1	Community school	4	Local authority maintained schools	2	Primary	3	11	630	594	28.3	512947	171078	Good
102905	318	Richmond upon Thames	2036	Chase Bridge Primary School	1	Community school	4	Local authority maintained schools	2	Primary	3	11	630	665	10.3	515056	174072	Good
102906	318	Richmond upon Thames	2037	The Vineyard School	1	Community school	4	Local authority maintained schools	2	Primary	4	11	630	591	3	518398	174135	Outstanding
102907	318	Richmond upon Thames	3303	St Richard's Church of England Primary School	2	Voluntary aided school	4	Local authority maintained schools	2	Primary	2	11	265	227	29.9	516930	172209	Good
102908	318	Richmond upon Thames	3304	Holy Trinity Church of England Primary School	2	Voluntary aided school	4	Local authority maintained schools	2	Primary	3	11	438	434	7.8	519243	175207	Outstanding
102909	318	Richmond upon Thames	3309	St Mary Magdalen's Catholic Primary School	2	Voluntary aided school	4	Local authority maintained schools	2	Primary	4	11	270	244	5.3	520835	175871	Outstanding
102910	318	Richmond upon Thames	3310	St Elizabeth's Catholic Primary School	2	Voluntary aided school	4	Local authority maintained schools	2	Primary	4	11	270	257	2.3	518753	174350	Outstanding
102911	318	Richmond upon Thames	3312	St John the Baptist Church of England Junior School	2	Voluntary aided school	4	Local authority maintained schools	2	Primary	7	11	360	253	17	517589	170065	Good
102912	318	Richmond upon Thames	3315	St Edmund's Catholic Primary School	2	Voluntary aided school	4	Local authority maintained schools	2	Primary	4	11	472	466	8.9	514038	173919	Good
102913	318	Richmond upon Thames	3316	St James's Roman Catholic Primary School	2	Voluntary aided school	4	Local authority maintained schools	2	Primary	3	11	689	678	2.4	515032	172224	Outstanding
102914	318	Richmond upon Thames	3317	St Mary's Church of England Primary School	2	Voluntary aided school	4	Local authority maintained schools	2	Primary	4	11	660	656	2.6	516330	173617	Outstanding
102915	318	Richmond upon Thames	3319	St Stephen's C E Primary School	2	Voluntary aided school	4	Local authority maintained schools	2	Primary	4	11	420	408	5.6	516561	174436	Good
102916	318	Richmond upon Thames	3320	Sacred Heart Roman Catholic Primary School	2	Voluntary aided school	4	Local authority maintained schools	2	Primary	3	11	266	201	13.8	516805	170375	Good
102917	318	Richmond upon Thames	3321	St Mary's and St Peter's Church of England Primary School	2	Voluntary aided school	4	Local authority maintained schools	2	Primary	4	11	630	622	4	515540	171316	Outstanding
102918	318	Richmond upon Thames	3322	Bishop Perrin Church of England Primary School	2	Voluntary aided school	4	Local authority maintained schools	2	Primary	4	11	210	204	6.9	513638	173464	Outstanding
102919	318	Richmond upon Thames	3324	St Osmund's Catholic Primary School	2	Voluntary aided school	4	Local authority maintained schools	2	Primary	4	11	270	191	4.7	521943	176497	Good
102920	318	Richmond upon Thames	3326	Archdeacon Cambridge's Church of England Primary School	2	Voluntary aided school	4	Local authority maintained schools	2	Primary	4	11	472	459	2.9	515342	172754	Good
102921	318	Richmond upon Thames	3327	The Queen's Church of England Primary School	2	Voluntary aided school	4	Local authority maintained schools	2	Primary	4	11	420	414	4.8	519102	177063	Outstanding
102929	318	Richmond upon Thames	4603	Christ's Church of England Comprehensive Secondary School	2	Voluntary aided school	4	Local authority maintained schools	4	Secondary	11	19	930	940	10.9	519020	174697	Good
102931	318	Richmond upon Thames	6001	King's House School	11	Other independent school	3	Independent schools	0	Not applicable	3	14	465	451	0	518688	174757
102932	318	Richmond upon Thames	6002	Lady Eleanor Holles School	11	Other independent school	3	Independent schools	0	Not applicable	7	18	970	933	0	513491	171133
102933	318	Richmond upon Thames	6003	The Mall School	11	Other independent school	3	Independent schools	0	Not applicable	4	11	370	253	0	514845	172213
102934	318	Richmond upon Thames	6004	Newland House School	11	Other independent school	3	Independent schools	0	Not applicable	3	13	442	457	0	515871	171814
102935	318	Richmond upon Thames	6005	The Old Vicarage School	11	Other independent school	3	Independent schools	0	Not applicable	3	10	240	217	0	518061	174407
102936	318	Richmond upon Thames	6008	St Catherine's School	11	Other independent school	3	Independent schools	0	Not applicable	3	18	455	424		516026	172811
102937	318	Richmond upon Thames	6009	Tower House School	11	Other independent school	3	Independent schools	0	Not applicable	4	13	188	190		520405	175156
102938	318	Richmond upon Thames	6050	Broomfield House School	11	Other independent school	3	Independent schools	0	Not applicable	3	11	192	183	0	518971	176919
102939	318	Richmond upon Thames	6055	Jack and Jill School	11	Other independent school	3	Independent schools	0	Not applicable	2	11	305	219	0	513361	170852	Outstanding
102940	318	Richmond upon Thames	6056	Kew College	11	Other independent school	3	Independent schools	0	Not applicable	3	11	320	293	0	519208	177131
102942	318	Richmond upon Thames	6066	St Paul's School	11	Other independent school	3	Independent schools	0	Not applicable	7	18	1460	1460	0	522371	178089
102943	318	Richmond upon Thames	6067	Twickenham Preparatory School	11	Other independent school	3	Independent schools	0	Not applicable	4	13	280	287	0	514018	169694
102944	318	Richmond upon Thames	6069	Unicorn School	11	Other independent school	3	Independent schools	0	Not applicable	3	11	176	175	0	518813	176672
102945	318	Richmond upon Thames	6070	The German School	11	Other independent school	3	Independent schools	0	Not applicable	3	19	900	871	0	517895	173170	Good
102946	318	Richmond upon Thames	6071	Hampton School	11	Other independent school	3	Independent schools	0	Not applicable	2	19	1650	1554	0	513337	171228
102947	318	Richmond upon Thames	6074	The Royal Ballet School	11	Other independent school	3	Independent schools	0	Not applicable	11	19	230	215	0	530315	181042
102948	318	Richmond upon Thames	6076	The Swedish School	11	Other independent school	3	Independent schools	0	Not applicable	3	19	330	307	0	522453	177860	Outstanding
102950	318	Richmond upon Thames	6078	The Harrodian School	11	Other independent school	3	Independent schools	0	Not applicable	4	18	990	1020	0	521878	177313	Good
102955	319	Sutton	1000	Spencer Nursery School	15	Local authority nursery school	4	Local authority maintained schools	1	Nursery	3	5		72	0	528036	166609	Good
102956	319	Sutton	1001	Thomas Wall Nursery School	15	Local authority nursery school	4	Local authority maintained schools	1	Nursery	3	5		120	0	525346	164285	Outstanding
102958	319	Sutton	2000	Bandon Hill Primary School	1	Community school	4	Local authority maintained schools	2	Primary	3	11	1238	1334	10.7	529709	163766	Good
102969	319	Sutton	2016	Hackbridge Primary School	1	Community school	4	Local authority maintained schools	2	Primary	3	11	738	696	16.5	528356	165994	Good
102971	319	Sutton	2019	High View Primary School	5	Foundation school	4	Local authority maintained schools	2	Primary	3	11	472	466	12.2	530312	164261	Good
102975	319	Sutton	2023	Devonshire Primary School	1	Community school	4	Local authority maintained schools	2	Primary	3	11	630	682	24	526158	163242	Good
102981	319	Sutton	2037	Robin Hood Infants' School	1	Community school	4	Local authority maintained schools	2	Primary	5	7	270	269	4.8	525346	164285	Outstanding
102982	319	Sutton	2038	Dorchester Primary School	5	Foundation school	4	Local authority maintained schools	2	Primary	3	11	630	627	9.8	523168	166077	Good
102983	319	Sutton	2040	Beddington Infants' School	5	Foundation school	4	Local authority maintained schools	2	Primary	3	7	306	285	8.2	529235	164934	Good
102984	319	Sutton	2041	Robin Hood Junior School	1	Community school	4	Local authority maintained schools	2	Primary	7	11	360	356	14.6	525681	164483	Good
102985	319	Sutton	2042	Nonsuch Primary School	5	Foundation school	4	Local authority maintained schools	2	Primary	3	11	262	238	3.6	522823	164316	Good
102986	319	Sutton	2043	Foresters Primary School	5	Foundation school	4	Local authority maintained schools	2	Primary	3	11	278	248	37.7	529920	163508	Good
102990	319	Sutton	3301	All Saints Benhilton CofE Primary School	2	Voluntary aided school	4	Local authority maintained schools	2	Primary	3	11	447	468	9.7	525958	165272	Good
102991	319	Sutton	3303	Holy Trinity CofE Junior School	2	Voluntary aided school	4	Local authority maintained schools	2	Primary	7	11	360	349	16	529111	164812	Good
102992	319	Sutton	3304	St Dunstan's Cheam CofE Primary School	2	Voluntary aided school	4	Local authority maintained schools	2	Primary	3	11	420	459	8.1	524094	163448	Good
102993	319	Sutton	3500	St Cecilia's Catholic Primary School	2	Voluntary aided school	4	Local authority maintained schools	2	Primary	3	11	417	480	3.7	523838	165769	Outstanding
102994	319	Sutton	3501	St Mary's RC Junior School	2	Voluntary aided school	4	Local authority maintained schools	2	Primary	7	11	338	360	5.3	527711	164439	Good
102995	319	Sutton	3502	St Mary's RC Infants School	2	Voluntary aided school	4	Local authority maintained schools	2	Primary	3	7	322	322	1.1	527676	164638	Good
102996	319	Sutton	3503	St Elphege's RC Junior School	2	Voluntary aided school	4	Local authority maintained schools	2	Primary	7	11	384	380	18.4	530448	163557	Outstanding
102997	319	Sutton	3504	St Elphege's RC Infants' School	2	Voluntary aided school	4	Local authority maintained schools	2	Primary	3	7	384	340	15	530448	163557	Outstanding
103005	319	Sutton	5201	Stanley Park Junior School	5	Foundation school	4	Local authority maintained schools	2	Primary	7	11	360	371	10.5	527976	163354	Good
103009	319	Sutton	5402	The John Fisher School	2	Voluntary aided school	4	Local authority maintained schools	4	Secondary	11	18	1195	1126	7.1	530067	162365	Good
103013	319	Sutton	5406	St Philomena's Catholic High School for Girls	2	Voluntary aided school	4	Local authority maintained schools	4	Secondary	11	18	1535	1407	7.2	527515	164392	Outstanding
103015	319	Sutton	6001	Homefield Preparatory School	11	Other independent school	3	Independent schools	0	Not applicable	3	14	420	326	0	525194	164148
103017	319	Sutton	6052	Collingwood School	11	Other independent school	3	Independent schools	0	Not applicable	2	11	145	93		528741	164187
103019	319	Sutton	6062	Seaton House School	11	Other independent school	3	Independent schools	0	Not applicable	2	11	204	163	0	526728	162409
103022	319	Sutton	6069	Sutton High School GDST	11	Other independent school	3	Independent schools	0	Not applicable	3	18	700	610		525585	163965
103025	319	Sutton	7002	Sherwood Park School	12	Foundation special school	5	Special schools	0	Not applicable	2	19	152	129	33.6	529824	165077	Good
103027	320	Waltham Forest	1000	Low Hall Nursery School	15	Local authority nursery school	4	Local authority maintained schools	1	Nursery	2	5		83	0	536563	188420	Good
103028	320	Waltham Forest	1002	Church Hill Nursery School	15	Local authority nursery school	4	Local authority maintained schools	1	Nursery	2	5		116	0	537687	189179	Outstanding
103030	320	Waltham Forest	1004	Acacia Nursery	15	Local authority nursery school	4	Local authority maintained schools	1	Nursery	2	5		98	0	539513	186451	Good
103032	320	Waltham Forest	2001	Chase Lane Primary School	1	Community school	4	Local authority maintained schools	2	Primary	3	11	630	694	12.9	536921	192595	Good
103036	320	Waltham Forest	2006	Whitehall Primary School	1	Community school	4	Local authority maintained schools	2	Primary	3	11	481	464	19.9	539324	193740	Good
103044	320	Waltham Forest	2017	Downsell Primary School	1	Community school	4	Local authority maintained schools	2	Primary	3	11	695	578	23.8	538836	185859	Requires improvement
103048	320	Waltham Forest	2023	Newport School	1	Community school	4	Local authority maintained schools	2	Primary	3	11	914	833	10	538459	186807	Outstanding
103052	320	Waltham Forest	2028	Chapel End Infant School and Early Years Centre	1	Community school	4	Local authority maintained schools	2	Primary	2	7	270	340	17.1	537672	190662	Good
103053	320	Waltham Forest	2030	Edinburgh Primary School	1	Community school	4	Local authority maintained schools	2	Primary	4	11	630	457	13.8	536981	188402	Good
103054	320	Waltham Forest	2031	Greenleaf Primary School	1	Community school	4	Local authority maintained schools	2	Primary	3	11	530	479	13.9	536934	189703	Outstanding
103059	320	Waltham Forest	2045	Handsworth Primary School	1	Community school	4	Local authority maintained schools	2	Primary	3	11	420	442	9	538751	191778	Good
103060	320	Waltham Forest	2049	Thorpe Hall Primary School	1	Community school	4	Local authority maintained schools	2	Primary	3	11	630	440	20	538521	190659	Good
103061	320	Waltham Forest	2050	The Winns Primary School	1	Community school	4	Local authority maintained schools	2	Primary	3	11	920	668	13.8	536923	190087	Good
103069	320	Waltham Forest	2062	Oakhill Primary School	1	Community school	4	Local authority maintained schools	2	Primary	3	11	275	229	14.4	539165	191657	Outstanding
103070	320	Waltham Forest	2064	Henry Maynard Primary School	1	Community school	4	Local authority maintained schools	2	Primary	3	11	840	858	12.7	538297	188936	Good
103072	320	Waltham Forest	2066	South Grove Primary School	1	Community school	4	Local authority maintained schools	2	Primary	3	11	420	494	22	536606	188446	Outstanding
103073	320	Waltham Forest	2067	Dawlish Primary School	1	Community school	4	Local authority maintained schools	2	Primary	4	11	210	193	13	538088	187043	Good
103074	320	Waltham Forest	2069	Gwyn Jones Primary School	1	Community school	4	Local authority maintained schools	2	Primary	3	11	452	451	9.4	538916	187934	Good
103075	320	Waltham Forest	2072	George Tomlinson Primary School	1	Community school	4	Local authority maintained schools	2	Primary	2	11	630	477	14.8	539334	187180	Good
103077	320	Waltham Forest	2074	Mission Grove Primary School	1	Community school	4	Local authority maintained schools	2	Primary	2	11	900	835	24.2	536596	188984	Good
103078	320	Waltham Forest	2075	Coppermill Primary School	1	Community school	4	Local authority maintained schools	2	Primary	3	11	300	254	10.2	535896	188751	Good
103079	320	Waltham Forest	2076	Stoneydown Park School	1	Community school	4	Local authority maintained schools	2	Primary	3	11	630	548	11.9	536127	189272	Good
103080	320	Waltham Forest	4000	Buxton School	5	Foundation school	4	Local authority maintained schools	7	All-through	3	16	1800	1334	23.7	539733	186151	Good
103081	320	Waltham Forest	2078	Parkside Primary School	1	Community school	4	Local authority maintained schools	2	Primary	3	11	630	632	19.8	537559	193679	Good
103082	320	Waltham Forest	2079	The Jenny Hammond Primary School	1	Community school	4	Local authority maintained schools	2	Primary	4	11	420	339	13.9	539267	185908	Good
103084	320	Waltham Forest	3001	Chingford CofE Primary School	3	Voluntary controlled school	4	Local authority maintained schools	2	Primary	4	11	420	419	11.7	538678	194104	Good
103085	320	Waltham Forest	3300	St Mary's Catholic Primary School	2	Voluntary aided school	4	Local authority maintained schools	2	Primary	4	11	218	213	4.2	538762	194384	Outstanding
103086	320	Waltham Forest	3301	St Joseph's Catholic Junior School	2	Voluntary aided school	4	Local authority maintained schools	2	Primary	7	11	240	210	19.5	537581	187369	Good
103088	320	Waltham Forest	5200	St Patrick's Catholic Primary School	2	Voluntary aided school	4	Local authority maintained schools	2	Primary	3	11	460	459	13.5	536095	189171	Good
103090	320	Waltham Forest	3305	St Joseph's Catholic Infant School	2	Voluntary aided school	4	Local authority maintained schools	2	Primary	3	7	189	149	18.9	537163	186973	Good
103094	320	Waltham Forest	4060	Frederick Bremer School	1	Community school	4	Local authority maintained schools	4	Secondary	11	16	900	858	20	538394	190293	Good
103097	320	Waltham Forest	4063	Heathcote School & Science College	1	Community school	4	Local authority maintained schools	4	Secondary	11	18	1260	1131	21.5	539369	193857	Good
103100	320	Waltham Forest	4066	Willowfield School	1	Community school	4	Local authority maintained schools	4	Secondary	11	16	900	873	21.5	535903	189267	Good
103101	320	Waltham Forest	4069	Leytonstone School	1	Community school	4	Local authority maintained schools	4	Secondary	11	16	930	862	17.6	539160	188230	Good
103103	320	Waltham Forest	4072	Walthamstow School for Girls	1	Community school	4	Local authority maintained schools	4	Secondary	11	16	900	895	16.8	537693	189250	Outstanding
103105	320	Waltham Forest	4075	Kelmscott School	1	Community school	4	Local authority maintained schools	4	Secondary	11	18	900	844	19.3	536724	188142	Good
103106	320	Waltham Forest	4603	Holy Family Catholic School	2	Voluntary aided school	4	Local authority maintained schools	4	Secondary	11	18	1240	1221	16.1	538138	189746	Good
103110	320	Waltham Forest	6000	Forest School	11	Other independent school	3	Independent schools	0	Not applicable	4	18	1233	1441	0	539305	189326
103111	309	Haringey	6005	Hyland House School	11	Other independent school	3	Independent schools	0	Not applicable	2	11	97	50	0	533965	189961	Good
103112	320	Waltham Forest	6059	Normanhurst School	11	Other independent school	3	Independent schools	0	Not applicable	2	16	320	280	0	538986	194556
103119	302	Barnet	3521	St Mary's and St John's CofE School	2	Voluntary aided school	4	Local authority maintained schools	7	All-through	3	18	1780	1464	20.8	522977	189550	Good
103120	330	Birmingham	1001	Bordesley Green East Nursery School	15	Local authority nursery school	4	Local authority maintained schools	1	Nursery	2	5		108	0	412817	286694	Good
103121	330	Birmingham	1002	Brearley Nursery School	15	Local authority nursery school	4	Local authority maintained schools	1	Nursery	2	5		156	0	406821	288242	Outstanding
103122	330	Birmingham	1006	Garretts Green Nursery School	15	Local authority nursery school	4	Local authority maintained schools	1	Nursery	2	5		84	6.7	414260	285474	Outstanding
103123	330	Birmingham	1008	Perry Beeches Nursery School	15	Local authority nursery school	4	Local authority maintained schools	1	Nursery	3	5		77	0	406358	293535	Good
103124	330	Birmingham	1009	St Thomas Centre Nursery School	15	Local authority nursery school	4	Local authority maintained schools	1	Nursery	2	5		165	0	406437	285719	Outstanding
103125	330	Birmingham	1010	Highfield Nursery School	15	Local authority nursery school	4	Local authority maintained schools	1	Nursery	2	5		183	0	410237	288181	Good
103126	330	Birmingham	1012	Marsh Hill Nursery School	15	Local authority nursery school	4	Local authority maintained schools	1	Nursery	2	5		139	0	408856	291861	Outstanding
103127	330	Birmingham	1014	West Heath Nursery School	15	Local authority nursery school	4	Local authority maintained schools	1	Nursery	2	4		133	0	402685	278105	Good
103128	330	Birmingham	1015	Goodway Nursery School	15	Local authority nursery school	4	Local authority maintained schools	1	Nursery	2	4		95	2.7	407743	293560	Outstanding
103129	330	Birmingham	1016	Kings Norton Nursery School	15	Local authority nursery school	4	Local authority maintained schools	1	Nursery	2	7		94	5.7	404518	279360	Outstanding
103130	330	Birmingham	1017	Allens Croft Nursery School	15	Local authority nursery school	4	Local authority maintained schools	1	Nursery	2	5		179	5.3	405972	280352	Outstanding
103131	330	Birmingham	1018	Rubery Nursery School	15	Local authority nursery school	4	Local authority maintained schools	1	Nursery	2	4		152	3.8	399847	277658	Good
103132	330	Birmingham	1019	Washwood Heath Nursery School	15	Local authority nursery school	4	Local authority maintained schools	1	Nursery	3	5		186	0	411432	288276	Outstanding
103133	330	Birmingham	1020	Weoley Castle Nursery School	15	Local authority nursery school	4	Local authority maintained schools	1	Nursery	2	5		209	10.9	402250	282208	Outstanding
103134	330	Birmingham	1021	Highters Heath Nursery School	15	Local authority nursery school	4	Local authority maintained schools	1	Nursery	2	5		67	0	408851	279463	Good
103135	330	Birmingham	1022	Gracelands Nursery School	15	Local authority nursery school	4	Local authority maintained schools	1	Nursery	2	5		99	0	409125	285014	Outstanding
103136	330	Birmingham	1023	Jakeman Nursery School	15	Local authority nursery school	4	Local authority maintained schools	1	Nursery	2	5		109	0	407244	284370	Good
103137	330	Birmingham	1024	Lillian de Lissa Nursery School	15	Local authority nursery school	4	Local authority maintained schools	1	Nursery	2	5		117	7.1	406912	285281	Good
103138	330	Birmingham	1025	Bloomsbury Nursery School	15	Local authority nursery school	4	Local authority maintained schools	1	Nursery	2	5		141	0	408737	288424	Outstanding
103139	330	Birmingham	1026	Featherstone Nursery School	15	Local authority nursery school	4	Local authority maintained schools	1	Nursery	2	5		95	0	410206	291635	Good
103140	330	Birmingham	1027	Adderley Nursery School	15	Local authority nursery school	4	Local authority maintained schools	1	Nursery	2	5		141	4.2	409477	287857	Outstanding
103141	330	Birmingham	1028	Newtown Nursery School	15	Local authority nursery school	4	Local authority maintained schools	1	Nursery	2	5		120	31.3	406857	288824	Outstanding
103142	330	Birmingham	1038	Shenley Fields Nursery School	15	Local authority nursery school	4	Local authority maintained schools	1	Nursery	2	5		156	0	401193	281431	Outstanding
103144	330	Birmingham	1048	Castle Vale Nursery School	15	Local authority nursery school	4	Local authority maintained schools	1	Nursery	2	5		151	27.4	413997	291279	Outstanding
103145	330	Birmingham	1049	Osborne Nursery School	15	Local authority nursery school	4	Local authority maintained schools	1	Nursery	2	4		118	0	411130	292159	Good
103146	330	Birmingham	1100	City of Birmingham School	14	Pupil referral unit	4	Local authority maintained schools	0	Not applicable	5	16	440	390	65.6	399726	278770	Requires improvement
103150	330	Birmingham	1802	Edith Cadbury Nursery School	15	Local authority nursery school	4	Local authority maintained schools	1	Nursery	2	5		78	0	402113	282052	Good
103157	330	Birmingham	2008	Shaw Hill Primary School	1	Community school	4	Local authority maintained schools	2	Primary	3	11	420	475	28.3	410564	287710	Outstanding
103159	330	Birmingham	2010	Adderley Primary School	1	Community school	4	Local authority maintained schools	2	Primary	4	11	630	561	37.3	409534	287331	Good
103162	330	Birmingham	2014	Barford Primary School	1	Community school	4	Local authority maintained schools	2	Primary	3	11	420	442	34.6	404517	287394	Good
103163	330	Birmingham	2016	Beeches Junior School	1	Community school	4	Local authority maintained schools	2	Primary	7	11	360	363	23.1	406348	293643	Good
103164	330	Birmingham	2017	Beeches Infant School	1	Community school	4	Local authority maintained schools	2	Primary	4	7	270	270	21.9	406348	293643	Good
103165	330	Birmingham	2018	The Oaks Primary School	1	Community school	4	Local authority maintained schools	2	Primary	2	11	420	416	70.9	406809	278566	Good
103168	330	Birmingham	2024	Birches Green Junior School	1	Community school	4	Local authority maintained schools	2	Primary	7	11	240	217	46.1	411720	291017	Special Measures
103169	330	Birmingham	2025	Birches Green Infant School	1	Community school	4	Local authority maintained schools	2	Primary	3	7	180	194	32.2	411720	291017	Good
103172	330	Birmingham	2030	Bordesley Green Primary School	1	Community school	4	Local authority maintained schools	2	Primary	3	11	712	706	28.4	411033	286761	Good
103178	330	Birmingham	2040	Cherry Orchard Primary School	1	Community school	4	Local authority maintained schools	2	Primary	3	11	487	487	14.5	405452	291367	Good
103188	330	Birmingham	2053	Colmore Junior School	1	Community school	4	Local authority maintained schools	2	Primary	7	11	480	480	14.4	406898	281116	Good
103189	330	Birmingham	2054	Colmore Infant and Nursery School	1	Community school	4	Local authority maintained schools	2	Primary	3	7	360	411	17.8	406898	281116	Outstanding
103190	330	Birmingham	2055	Cotteridge Primary School	1	Community school	4	Local authority maintained schools	2	Primary	3	11	420	419	31.8	405242	280147	Good
103192	330	Birmingham	2062	Anderton Park Primary School	1	Community school	4	Local authority maintained schools	2	Primary	3	11	540	546	35.5	408581	283707	Good
103193	330	Birmingham	2063	Regents Park Community Primary School	1	Community school	4	Local authority maintained schools	2	Primary	3	11	653	617	40.8	408940	286042	Good
103196	330	Birmingham	2067	Summerfield Junior and Infant School	1	Community school	4	Local authority maintained schools	2	Primary	3	11	460	421	46.6	404195	287871	Requires improvement
103200	330	Birmingham	2079	George Dixon Primary School	1	Community school	4	Local authority maintained schools	2	Primary	4	11	420	399	42.4	403118	286612	Requires improvement
103201	330	Birmingham	2081	Gilbertstone Primary School	1	Community school	4	Local authority maintained schools	2	Primary	3	11	446	443	22.9	413073	284090	Good
103205	330	Birmingham	2087	Grendon Primary School	1	Community school	4	Local authority maintained schools	2	Primary	4	11	420	359	44.7	408098	279321	Good
103208	330	Birmingham	2091	Gunter Primary School	1	Community school	4	Local authority maintained schools	2	Primary	4	11	210	198	41.9	413095	291483	Good
103209	330	Birmingham	2092	Hall Green Junior School	1	Community school	4	Local authority maintained schools	2	Primary	7	11	480	480	16.3	410680	281459	Good
103210	330	Birmingham	2093	Hall Green Infant School	1	Community school	4	Local authority maintained schools	2	Primary	3	7	412	411	17.2	410606	281472	Good
103213	330	Birmingham	2097	Story Wood School	1	Community school	4	Local authority maintained schools	2	Primary	3	11	262	237	42.5	408959	293315	Outstanding
103214	330	Birmingham	2099	Hawthorn Primary School	1	Community school	4	Local authority maintained schools	2	Primary	2	11	270	247	54.3	408431	293110	Good
103217	330	Birmingham	2108	Ward End Primary School	1	Community school	4	Local authority maintained schools	2	Primary	3	11	928	947	32	411560	288925	Outstanding
103221	330	Birmingham	2115	Kingsland Primary School (NC)	1	Community school	4	Local authority maintained schools	2	Primary	3	11	349	339	44.1	407713	295533	Good
103222	330	Birmingham	2118	Kings Norton Junior and Infant School	1	Community school	4	Local authority maintained schools	2	Primary	5	11	420	409	20.8	405016	279044	Good
103223	330	Birmingham	2119	Lakey Lane Junior and Infant School	1	Community school	4	Local authority maintained schools	2	Primary	3	11	420	446	27.6	411594	281519	Good
103227	330	Birmingham	2127	Lozells Junior and Infant School and Nursery	1	Community school	4	Local authority maintained schools	2	Primary	3	11	420	466	31.8	406772	289093	Good
103228	330	Birmingham	2128	Lyndon Green Junior School	1	Community school	4	Local authority maintained schools	2	Primary	7	11	372	364	21.4	413979	284752	Requires improvement
103229	330	Birmingham	2129	Lyndon Green Infant School	1	Community school	4	Local authority maintained schools	2	Primary	5	7	282	282	15.3	414028	284777	Good
103233	330	Birmingham	2133	Marsh Hill Primary School	1	Community school	4	Local authority maintained schools	2	Primary	4	11	420	415	36.9	408994	291911	Good
103237	330	Birmingham	2142	Nelson Junior and Infant School	1	Community school	4	Local authority maintained schools	2	Primary	3	11	446	424	42.8	405806	287024	Good
103240	330	Birmingham	2149	Paget Primary School	1	Community school	4	Local authority maintained schools	2	Primary	3	11	450	410	44	412461	291570	Requires improvement
103241	330	Birmingham	2150	Park Hill Primary School	1	Community school	4	Local authority maintained schools	2	Primary	3	11	630	457	35	407712	283660	Good
103243	330	Birmingham	2153	Allens Croft Primary School	1	Community school	4	Local authority maintained schools	2	Primary	4	11	394	371	44.5	405972	280352	Good
103246	330	Birmingham	2157	Raddlebarn Primary School	1	Community school	4	Local authority maintained schools	2	Primary	3	11	470	429	19	405016	282095	Good
103247	330	Birmingham	2159	Redhill Primary School	1	Community school	4	Local authority maintained schools	2	Primary	4	11	210	210	26.2	411421	284986	Good
103248	330	Birmingham	2160	Rednal Hill Junior School	1	Community school	4	Local authority maintained schools	2	Primary	7	11	360	351	45.9	399996	277029	Requires improvement
103249	330	Birmingham	2161	Rednal Hill Infant School	1	Community school	4	Local authority maintained schools	2	Primary	3	7	270	304	45.5	399996	277029	Good
103252	330	Birmingham	2169	Severne Junior Infant and Nursery School	1	Community school	4	Local authority maintained schools	2	Primary	3	11	462	432	46	412204	281782	Good
103255	330	Birmingham	2174	Sladefield Infant School	1	Community school	4	Local authority maintained schools	2	Primary	5	7	360	360	28.1	411483	288290	Outstanding
103256	330	Birmingham	2176	Somerville Primary (NC) School	1	Community school	4	Local authority maintained schools	2	Primary	3	11	790	750	29.1	409939	285898	Good
103257	330	Birmingham	2178	Stanville Primary School	1	Community school	4	Local authority maintained schools	2	Primary	3	11	241	259	29.2	415121	284884	Good
103258	330	Birmingham	2179	Starbank School	1	Community school	4	Local authority maintained schools	7	All-through	3	16	2160	2272	31.5	411208	285995	Serious Weaknesses
103261	330	Birmingham	2183	St Benedict's Primary School	1	Community school	4	Local authority maintained schools	2	Primary	3	11	580	391	31	410637	285452	Good
103262	330	Birmingham	2184	Stechford Primary School	1	Community school	4	Local authority maintained schools	2	Primary	3	11	446	438	23.9	412788	286866	Good
103263	330	Birmingham	2185	Colebourne Primary School	1	Community school	4	Local authority maintained schools	2	Primary	3	11	446	464	17.9	413196	288374	Good
103265	330	Birmingham	2189	Ladypool Primary School	1	Community school	4	Local authority maintained schools	2	Primary	3	11	420	400	39.6	408643	284809	Good
103266	330	Birmingham	2190	Sundridge Primary School	1	Community school	4	Local authority maintained schools	2	Primary	4	11	210	183	48.1	407135	295553	Good
103267	330	Birmingham	2191	Court Farm Primary School	1	Community school	4	Local authority maintained schools	2	Primary	3	11	240	241	55.9	410097	292851	Good
103268	330	Birmingham	2192	Thornton Primary School	1	Community school	4	Local authority maintained schools	2	Primary	7	11	570	599	31.1	411778	288114	Good
103279	330	Birmingham	2225	World's End Junior School	1	Community school	4	Local authority maintained schools	2	Primary	7	11	360	360	35.3	400961	284049	Good
103281	330	Birmingham	2227	Yardley Wood Community Primary School	1	Community school	4	Local authority maintained schools	2	Primary	3	11	442	436	49.5	409575	279764	Good
103284	330	Birmingham	2231	Yorkmead Junior and Infant School	1	Community school	4	Local authority maintained schools	2	Primary	3	11	472	443	23.4	410541	282541	Good
103286	330	Birmingham	2236	Broadmeadow Junior School	1	Community school	4	Local authority maintained schools	2	Primary	7	11	240	228	39.5	405871	278942	Good
103288	330	Birmingham	2238	Broadmeadow Infant School	1	Community school	4	Local authority maintained schools	2	Primary	3	7	270	197	44.8	405871	278942	Good
103289	330	Birmingham	2239	Bellfield Infant School (NC)	1	Community school	4	Local authority maintained schools	2	Primary	3	7	300	203	39.7	401928	279846	Good
103291	330	Birmingham	2241	Bellfield Junior School	1	Community school	4	Local authority maintained schools	2	Primary	7	11	315	315	45.4	401928	279846	Good
103295	330	Birmingham	2245	Welsh House Farm Community School and Special Needs Resources Base	1	Community school	4	Local authority maintained schools	2	Primary	3	11	254	245	50	401868	283878	Good
103296	330	Birmingham	2246	The Meadows Primary School	1	Community school	4	Local authority maintained schools	2	Primary	5	11	660	634	37.2	401397	278391	Requires improvement
103298	330	Birmingham	2251	Chilcote Primary School	1	Community school	4	Local authority maintained schools	2	Primary	3	11	475	456	12.5	410730	279838	Outstanding
103300	330	Birmingham	2254	Blakesley Hall Primary School	1	Community school	4	Local authority maintained schools	2	Primary	4	11	630	611	33.4	412618	286390	Good
103310	330	Birmingham	2278	Woodgate Primary School	1	Community school	4	Local authority maintained schools	2	Primary	4	11	420	399	51.1	399677	282143	Good
103313	330	Birmingham	2284	Deykin Avenue Junior and Infant School	1	Community school	4	Local authority maintained schools	2	Primary	4	11	210	211	31.3	408538	290702	Requires improvement
103314	330	Birmingham	2288	Hollywood Primary School	1	Community school	4	Local authority maintained schools	2	Primary	4	11	433	411	22.9	408311	278343	Good
103315	330	Birmingham	2289	Cofton Primary School	5	Foundation school	4	Local authority maintained schools	2	Primary	4	11	364	340	21.5	402240	276875	Good
103317	330	Birmingham	2293	William Murdoch Primary School	1	Community school	4	Local authority maintained schools	2	Primary	3	11	674	685	34.1	404373	290138	Good
103318	330	Birmingham	2294	Featherstone Primary School	1	Community school	4	Local authority maintained schools	2	Primary	4	11	358	413	31.7	410262	292017	Good
103320	330	Birmingham	2296	Glenmead Primary School	1	Community school	4	Local authority maintained schools	2	Primary	4	11	420	334	23.7	406875	293755	Requires improvement
103324	330	Birmingham	2300	Arden Primary School	1	Community school	4	Local authority maintained schools	2	Primary	3	11	630	698	33.4	409441	284146	Good
103326	330	Birmingham	2306	Water Mill Primary School	1	Community school	4	Local authority maintained schools	2	Primary	4	11	210	199	31.7	403692	283067	Requires improvement
103328	330	Birmingham	2308	Welford Primary School	1	Community school	4	Local authority maintained schools	2	Primary	3	11	470	441	37.2	405527	289591	Good
103332	330	Birmingham	2312	Chad Vale Primary School	1	Community school	4	Local authority maintained schools	2	Primary	4	11	420	421	10.2	403803	285142	Good
103333	330	Birmingham	2313	Heath Mount Primary School	1	Community school	4	Local authority maintained schools	2	Primary	4	11	420	358	36.3	407578	284703	Requires improvement
103334	330	Birmingham	2314	Woodthorpe Junior and Infant School	1	Community school	4	Local authority maintained schools	2	Primary	4	11	210	208	17.8	407163	280159	Outstanding
103337	330	Birmingham	2317	World's End Infant and Nursery School	1	Community school	4	Local authority maintained schools	2	Primary	3	7	270	336	32.9	400961	284049	Good
103339	330	Birmingham	2321	Kitwell Primary School and Nursery Class	1	Community school	4	Local authority maintained schools	2	Primary	3	11	210	228	40.6	399441	281465	Requires improvement
103341	330	Birmingham	2401	Boldmere Junior School	1	Community school	4	Local authority maintained schools	2	Primary	7	11	360	365	10.1	410691	294114	Outstanding
103342	330	Birmingham	2402	Boldmere Infant School and Nursery	1	Community school	4	Local authority maintained schools	2	Primary	3	7	270	330	12.2	410691	294114	Outstanding
103345	330	Birmingham	2406	Minworth Junior and Infant School	1	Community school	4	Local authority maintained schools	2	Primary	4	11	210	198	46.5	415797	292244	Good
103349	330	Birmingham	2412	Wylde Green Primary School	1	Community school	4	Local authority maintained schools	2	Primary	5	11	420	421	16.4	411594	293337	Good
103351	330	Birmingham	2416	Moor Hall Primary School	5	Foundation school	4	Local authority maintained schools	2	Primary	5	11	305	303	5.3	412653	298627	Outstanding
103353	330	Birmingham	2420	Maney Hill Primary School	1	Community school	4	Local authority maintained schools	2	Primary	4	11	390	360	3.1	412567	294772	Good
103356	330	Birmingham	2425	Penns Primary School	1	Community school	4	Local authority maintained schools	2	Primary	5	11	210	212	9.4	412545	292803	Good
103360	330	Birmingham	2429	Holland House Infant School and Nursery	1	Community school	4	Local authority maintained schools	2	Primary	3	7	232	208	21.4	412193	295605	Outstanding
103362	330	Birmingham	2435	Benson Community School	1	Community school	4	Local authority maintained schools	2	Primary	3	11	560	476	43.8	404786	288893	Good
103363	330	Birmingham	2436	Osborne Primary School	1	Community school	4	Local authority maintained schools	2	Primary	5	11	330	309	52.8	411072	292147	Serious Weaknesses
103365	330	Birmingham	2438	Highters Heath Community School	1	Community school	4	Local authority maintained schools	2	Primary	4	11	210	201	48.3	408809	279374	Requires improvement
103368	330	Birmingham	2441	Kingsthorne Primary School	1	Community school	4	Local authority maintained schools	2	Primary	3	11	447	397	63.2	408070	294054	Good
103372	330	Birmingham	2445	Woodcock Hill Primary School	1	Community school	4	Local authority maintained schools	2	Primary	4	11	210	210	60.6	401210	281476	Requires improvement
103381	330	Birmingham	2454	Elms Farm Community Primary School	1	Community school	4	Local authority maintained schools	2	Primary	3	11	420	369	48.9	415504	285116	Requires improvement
103383	330	Birmingham	2456	Bells Farm Primary School	1	Community school	4	Local authority maintained schools	2	Primary	4	11	210	201	47.3	406407	278757	Outstanding
103384	330	Birmingham	2457	Nelson Mandela School	1	Community school	4	Local authority maintained schools	2	Primary	3	11	490	481	35	408622	284281	Outstanding
103388	330	Birmingham	2462	Little Sutton Primary School	5	Foundation school	4	Local authority maintained schools	2	Primary	4	11	408	422	4.7	412830	299487	Outstanding
103390	330	Birmingham	2464	Coppice Primary School	5	Foundation school	4	Local authority maintained schools	2	Primary	5	11	420	419	5.5	411979	298085	Good
103391	330	Birmingham	2465	Calshot Primary School	1	Community school	4	Local authority maintained schools	2	Primary	3	11	420	471	17.1	405694	293841	Good
103392	330	Birmingham	2466	Grove School	1	Community school	4	Local authority maintained schools	2	Primary	3	11	721	699	31.7	404614	289753	Good
103395	330	Birmingham	2469	New Hall Primary School	1	Community school	4	Local authority maintained schools	2	Primary	3	11	418	329	38	414906	296460	Good
103397	330	Birmingham	3002	Christ Church CofE Controlled Primary School and Nursery	3	Voluntary controlled school	4	Local authority maintained schools	2	Primary	3	11	236	229	35	408635	285127	Outstanding
103398	330	Birmingham	3003	Moseley Church of England Primary School	2	Voluntary aided school	4	Local authority maintained schools	2	Primary	4	11	218	216	1.9	407957	282793	Outstanding
103401	330	Birmingham	3010	St James Church of England Primary School, Handsworth	3	Voluntary controlled school	4	Local authority maintained schools	2	Primary	4	11	420	420	33.6	403533	290060	Good
103404	330	Birmingham	3016	St Matthew's CofE Primary School	3	Voluntary controlled school	4	Local authority maintained schools	2	Primary	4	11	210	209	48.8	408363	287926	Outstanding
103406	330	Birmingham	3019	St Saviour's C of E Primary School	3	Voluntary controlled school	4	Local authority maintained schools	2	Primary	5	11	420	410	35.1	409777	288193	Good
103410	330	Birmingham	3025	St Mary's Church of England Primary School	2	Voluntary aided school	4	Local authority maintained schools	2	Primary	4	11	420	418	17.7	403920	282333	Good
103416	330	Birmingham	3307	St Laurence Church Junior School	2	Voluntary aided school	4	Local authority maintained schools	2	Primary	7	11	360	360	19.2	402629	279654	Good
103417	330	Birmingham	3310	St Vincent's Catholic Primary School	2	Voluntary aided school	4	Local authority maintained schools	2	Primary	3	11	210	231	50	408543	287440	Good
103420	330	Birmingham	3316	Guardian Angels Catholic Primary School	2	Voluntary aided school	4	Local authority maintained schools	2	Primary	4	11	240	236	22.9	416104	288807	Good
103421	330	Birmingham	3317	Holy Family Catholic Primary School	2	Voluntary aided school	4	Local authority maintained schools	2	Primary	3	11	210	247	29.9	410560	285301	Good
103422	330	Birmingham	3318	Abbey Catholic Primary School	2	Voluntary aided school	4	Local authority maintained schools	2	Primary	4	11	420	422	21.1	411283	292402	Good
103423	330	Birmingham	3319	Christ The King Catholic Primary School	2	Voluntary aided school	4	Local authority maintained schools	2	Primary	3	11	315	400	37.3	408457	293943	Outstanding
103424	330	Birmingham	3320	Corpus Christi Catholic Primary School	2	Voluntary aided school	4	Local authority maintained schools	2	Primary	4	11	405	411	36.3	412828	286985	Good
103425	330	Birmingham	3321	English Martyrs' Catholic Primary School	2	Voluntary aided school	4	Local authority maintained schools	2	Primary	4	11	420	406	23.4	409362	283682	Outstanding
103426	330	Birmingham	3322	Maryvale Catholic Primary School	2	Voluntary aided school	4	Local authority maintained schools	2	Primary	3	11	236	223	23.1	407415	294461	Good
103427	330	Birmingham	3323	The Oratory Roman Catholic Primary School	2	Voluntary aided school	4	Local authority maintained schools	2	Primary	3	11	232	224	31.4	404950	286614	Requires improvement
103428	330	Birmingham	3325	The Rosary Catholic Primary School	2	Voluntary aided school	4	Local authority maintained schools	2	Primary	3	11	439	449	29.3	410228	287471	Good
103430	330	Birmingham	3328	Our Lady of Lourdes Catholic Primary School	2	Voluntary aided school	4	Local authority maintained schools	2	Primary	3	11	236	229	19.2	409596	280480	Outstanding
103431	330	Birmingham	3329	St Augustine's Catholic Primary School	2	Voluntary aided school	4	Local authority maintained schools	2	Primary	3	11	210	244	20.1	403840	290681	Good
103433	330	Birmingham	3331	St Catherine of Siena Catholic Primary School	2	Voluntary aided school	4	Local authority maintained schools	2	Primary	3	11	210	241	27.9	406777	285980	Outstanding
103434	330	Birmingham	3335	St Anne's Catholic Primary School	2	Voluntary aided school	4	Local authority maintained schools	2	Primary	4	11	210	206	39.8	408275	285838	Good
103435	330	Birmingham	3337	St Chad's Catholic Primary School	2	Voluntary aided school	4	Local authority maintained schools	2	Primary	4	11	210	211	46.4	406811	288289	Good
103436	330	Birmingham	3339	St Joseph's Catholic Primary School	2	Voluntary aided school	4	Local authority maintained schools	2	Primary	4	11	210	197	52.1	408717	288691	Good
103437	330	Birmingham	3342	St Francis Catholic Primary School	2	Voluntary aided school	4	Local authority maintained schools	2	Primary	4	11	420	408	45.1	405921	288875	Good
103438	330	Birmingham	3344	St Mary's Catholic Primary School	2	Voluntary aided school	4	Local authority maintained schools	2	Primary	4	11	420	420	11.9	403287	284325	Outstanding
103439	330	Birmingham	3346	St Patrick's Catholic Primary School	2	Voluntary aided school	4	Local authority maintained schools	2	Primary	4	11	210	194	39.2	404740	287595	Good
103440	330	Birmingham	3347	St Edmund's Catholic Primary School	2	Voluntary aided school	4	Local authority maintained schools	2	Primary	3	11	243	232	51.5	405312	287679	Requires improvement
103443	330	Birmingham	3351	Our Lady and St Rose of Lima Catholic Primary School	2	Voluntary aided school	4	Local authority maintained schools	2	Primary	3	11	210	235	29.4	402736	282024	Good
103444	330	Birmingham	3352	King David Junior and Infant School	2	Voluntary aided school	4	Local authority maintained schools	2	Primary	3	11	249	231	21.4	407540	282886	Good
103445	330	Birmingham	3353	Bournville Village Primary	2	Voluntary aided school	4	Local authority maintained schools	2	Primary	5	11	654	654	12.1	404391	281305	Outstanding
103447	330	Birmingham	3355	St Edward's Catholic Primary School	2	Voluntary aided school	4	Local authority maintained schools	2	Primary	4	11	420	401	21.2	405680	282324	Good
103449	330	Birmingham	3357	Our Lady's Catholic Primary School	2	Voluntary aided school	4	Local authority maintained schools	2	Primary	4	11	210	205	32.2	415782	286928	Good
103451	330	Birmingham	3359	St Wilfrid's Catholic Junior and Infant School	2	Voluntary aided school	4	Local authority maintained schools	2	Primary	3	11	420	402	43.9	413647	289691	Good
103452	330	Birmingham	3360	St John Fisher Catholic Primary School	2	Voluntary aided school	4	Local authority maintained schools	2	Primary	4	11	210	206	15	402835	277295	Good
103453	330	Birmingham	3361	St Margaret Mary RC Junior and Infant School	2	Voluntary aided school	4	Local authority maintained schools	2	Primary	3	11	315	390	33.2	409338	292833	Good
103455	330	Birmingham	3363	St Dunstan's Catholic Primary School	2	Voluntary aided school	4	Local authority maintained schools	2	Primary	3	11	420	420	25.6	407590	281591	Good
103456	330	Birmingham	3365	St Teresa's Catholic Primary School	2	Voluntary aided school	4	Local authority maintained schools	2	Primary	4	11	210	210	11.4	405328	290997	Good
103458	330	Birmingham	3367	St Gerard's RC Junior and Infant School	2	Voluntary aided school	4	Local authority maintained schools	2	Primary	3	11	210	234	23.5	414575	291660	Good
103459	330	Birmingham	3371	St Laurence Church Infant School	2	Voluntary aided school	4	Local authority maintained schools	2	Primary	5	7	270	270	18.9	402629	279654	Good
103460	330	Birmingham	3372	St Bernadette's Catholic Primary School	2	Voluntary aided school	4	Local authority maintained schools	2	Primary	4	11	630	674	31	411893	285736	Good
103462	330	Birmingham	3375	St Bernard's Catholic Primary School	2	Voluntary aided school	4	Local authority maintained schools	2	Primary	5	11	420	407	21.1	409520	282119	Good
103463	330	Birmingham	3377	St Jude's Catholic Primary School	2	Voluntary aided school	4	Local authority maintained schools	2	Primary	4	11	236	207	59.1	407608	278665	Good
103465	330	Birmingham	3380	St Ambrose Barlow Catholic Primary School	2	Voluntary aided school	4	Local authority maintained schools	2	Primary	5	11	210	208	12	411299	280745	Outstanding
103466	330	Birmingham	3381	St Alban's Catholic Primary School	2	Voluntary aided school	4	Local authority maintained schools	2	Primary	4	11	210	207	21.7	407672	279621	Good
103467	330	Birmingham	3382	St Martin de Porres Catholic Primary School	2	Voluntary aided school	4	Local authority maintained schools	2	Primary	4	11	210	204	23	408132	283313	Good
103468	330	Birmingham	3383	St Mark's Catholic Primary School	2	Voluntary aided school	4	Local authority maintained schools	2	Primary	4	11	210	209	20.1	404939	292961	Outstanding
103469	330	Birmingham	3385	St Peter's Catholic Primary School	2	Voluntary aided school	4	Local authority maintained schools	2	Primary	4	11	210	209	33.5	400123	282013	Outstanding
103470	330	Birmingham	3386	St Cuthbert's RC Junior and Infant (NC) School	2	Voluntary aided school	4	Local authority maintained schools	2	Primary	3	11	210	243	32.1	412418	287602	Good
103476	330	Birmingham	3406	St Clare's Catholic Primary School	2	Voluntary aided school	4	Local authority maintained schools	2	Primary	3	11	420	352	41.9	405989	290247	Requires improvement
103478	330	Birmingham	3410	St John and Monica Catholic Primary School	2	Voluntary aided school	4	Local authority maintained schools	2	Primary	4	11	210	209	24.9	407302	283628	Good
103479	330	Birmingham	3411	Holly Hill Methodist CofE Infant School	2	Voluntary aided school	4	Local authority maintained schools	2	Primary	3	7	206	206	60.8	398944	278511	Good
103483	330	Birmingham	4015	Hodge Hill Girls' School	1	Community school	4	Local authority maintained schools	4	Secondary	11	16	750	750	24.3	412466	289425	Good
103486	330	Birmingham	4063	Kings Heath Boys	1	Community school	4	Local authority maintained schools	4	Secondary	11	16	600	632	31.1	408230	280611	Good
103493	330	Birmingham	4115	Bordesley Green Girls' School & Sixth Form	1	Community school	4	Local authority maintained schools	4	Secondary	11	18	1000	990	30.6	410002	287014	Requires improvement
103497	330	Birmingham	4173	Queensbridge School	5	Foundation school	4	Local authority maintained schools	4	Secondary	11	16	860	858	21.2	407344	282575	Outstanding
103498	330	Birmingham	4177	Selly Park Girls' School	1	Community school	4	Local authority maintained schools	4	Secondary	11	16	740	703	40	405625	282072	Outstanding
103499	330	Birmingham	4187	Turves Green Girls' School	5	Foundation school	4	Local authority maintained schools	4	Secondary	11	16	750	649	34.5	402252	278169	Good
103500	330	Birmingham	4188	Turves Green Boys' School	1	Community school	4	Local authority maintained schools	4	Secondary	11	18	625	648	29.8	402115	277846	Special Measures
103501	330	Birmingham	4193	Wheelers Lane Technology College	1	Community school	4	Local authority maintained schools	4	Secondary	11	16	650	644	19.7	407739	281161	Outstanding
103503	330	Birmingham	4201	Hodge Hill College	1	Community school	4	Local authority maintained schools	4	Secondary	11	16	1200	1210	27.4	412281	289312	Good
103509	330	Birmingham	4223	Holte School	1	Community school	4	Local authority maintained schools	4	Secondary	11	18	1160	1190	38.6	406784	289217	Requires improvement
103514	330	Birmingham	4237	Swanshurst School	1	Community school	4	Local authority maintained schools	4	Secondary	11	19	1790	1822	29.4	408461	281334	Outstanding
103519	330	Birmingham	4245	Moseley School and Sixth Form	5	Foundation school	4	Local authority maintained schools	4	Secondary	11	18	1475	1398	35	409336	282527	Good
103531	330	Birmingham	4606	St Paul's School for Girls	2	Voluntary aided school	4	Local authority maintained schools	4	Secondary	11	18	964	1003	17.7	404121	286405	Outstanding
103534	330	Birmingham	4625	St John Wall Catholic School	2	Voluntary aided school	4	Local authority maintained schools	4	Secondary	11	16	600	622	34	403387	290909	Good
103539	330	Birmingham	4801	Cardinal Wiseman Catholic School	2	Voluntary aided school	4	Local authority maintained schools	4	Secondary	11	16	645	652	39.8	407603	294570	Good
103543	330	Birmingham	5202	Walmley Junior School	5	Foundation school	4	Local authority maintained schools	2	Primary	7	11	362	359	8.1	414279	293095	Outstanding
103544	330	Birmingham	5203	Walmley Infant School	5	Foundation school	4	Local authority maintained schools	2	Primary	3	7	270	324	6.2	414279	293095	Good
103560	330	Birmingham	5413	Bishop Challoner Catholic College	2	Voluntary aided school	4	Local authority maintained schools	4	Secondary	11	18	964	1213	21	407588	281677	Good
103562	330	Birmingham	5415	King's Norton Boys' School	5	Foundation school	4	Local authority maintained schools	4	Secondary	11	16	655	654	20.3	404071	279908	Good
103563	330	Birmingham	5416	Colmers School and Sixth Form College	5	Foundation school	4	Local authority maintained schools	4	Secondary	11	19	1063	1129	29.6	399872	277588	Good
103564	330	Birmingham	6000	St George's School Edgbaston	11	Other independent school	3	Independent schools	0	Not applicable	2	19	450	382	0	405471	285571
103566	330	Birmingham	6002	Priory School	11	Other independent school	3	Independent schools	0	Not applicable	0	18	600	421	0	405870	284797
103567	330	Birmingham	6003	Edgbaston High School for Girls	11	Other independent school	3	Independent schools	0	Not applicable	2	19	929	861	0	404963	285410
103568	330	Birmingham	6004	Hallfield School	11	Other independent school	3	Independent schools	0	Not applicable	0	13	680	558	0	405312	285272
103572	330	Birmingham	6027	Norfolk House School	11	Other independent school	3	Independent schools	0	Not applicable	3	11	160	142		403933	285847
103573	330	Birmingham	6048	Rosslyn School	11	Other independent school	3	Independent schools	0	Not applicable	3	11	102	75	0	411343	280279	Good
103575	330	Birmingham	6059	West House School	11	Other independent school	3	Independent schools	0	Not applicable	1	11	350	350	0	406103	285547
103576	330	Birmingham	6060	Highclare School	11	Other independent school	3	Independent schools	0	Not applicable	2	19	840	531	0	411171	292416
103578	330	Birmingham	6064	The Shrubbery School Ltd	11	Other independent school	3	Independent schools	0	Not applicable	3	11	280	214	0	413798	293434
103580	330	Birmingham	6070	The Blue Coat School Birmingham	11	Other independent school	3	Independent schools	0	Not applicable	3	11	650	627	0	404157	284723
103584	330	Birmingham	6076	King Edward's School	11	Other independent school	3	Independent schools	0	Not applicable	11	18	910	904	0	405294	283628
103585	330	Birmingham	6077	King Edward VI High School for Girls	11	Other independent school	3	Independent schools	0	Not applicable	11	18	630	622	0	405170	283652
103586	330	Birmingham	6078	Darul Uloom Islamic High School	11	Other independent school	3	Independent schools	0	Not applicable	11	16	150	124	0	409869	285636	Good
103587	330	Birmingham	6079	Mander Portman Woodward Independent College	11	Other independent school	3	Independent schools	0	Not applicable	14	19	260	248	0	405415	285753	Outstanding
103588	330	Birmingham	6080	Cannon Hill House 14 Russell Road	10	Other independent special school	5	Special schools	0	Not applicable	3	11	29	21	0	406824	283585	Outstanding
103591	330	Birmingham	6083	Birchfield Independent Girls' School	11	Other independent school	3	Independent schools	0	Not applicable	11	17	152	104	0	407438	289942	Good
103595	330	Birmingham	6088	Al Huda Girls' School	11	Other independent school	3	Independent schools	0	Not applicable	11	17	117	49	0	409800	288388	Good
103598	344	Wirral	3374	Prenton Primary School	1	Community school	4	Local authority maintained schools	2	Primary	4	11	420	401	11	330079	386063	Good
103600	330	Birmingham	7006	Hamilton School	12	Foundation special school	5	Special schools	0	Not applicable	4	11	125	125	60	403903	289895	Outstanding
103601	330	Birmingham	7009	Victoria School	7	Community special school	5	Special schools	0	Not applicable	2	19	225	224	55.6	402107	280247	Outstanding
103603	330	Birmingham	7012	Longwill A Primary School for Deaf Children	12	Foundation special school	5	Special schools	0	Not applicable	2	12		61	55.7	402056	280131	Good
103605	330	Birmingham	7014	Uffculme School	7	Community special school	5	Special schools	0	Not applicable	3	19		218	33.9	406895	282672	Good
103606	330	Birmingham	7016	Baskerville School	12	Foundation special school	5	Special schools	0	Not applicable	11	19	127	146	41.6	402412	284436	Good
103609	330	Birmingham	7026	Hunters Hill College	7	Community special school	5	Special schools	0	Not applicable	11	16	135	117	51.3	398835	272568	Special Measures
103611	330	Birmingham	7030	Braidwood School for the Deaf	12	Foundation special school	5	Special schools	0	Not applicable	11	19	70	60	51	412367	289329	Good
103613	330	Birmingham	7033	Selly Oak Trust School	12	Foundation special school	5	Special schools	0	Not applicable	11	19		376	45.7	404294	281904	Good
103614	330	Birmingham	7034	Priestley Smith School	7	Community special school	5	Special schools	0	Not applicable	2	19		86	45.7	406348	293643	Outstanding
103615	330	Birmingham	7035	The Dame Ellen Pinsent School	12	Foundation special school	5	Special schools	0	Not applicable	5	11	150	148	46.6	408047	281070	Outstanding
103617	330	Birmingham	7037	Skilts School	7	Community special school	5	Special schools	0	Not applicable	5	12	65	61	83.6	409453	267757	Special Measures
103619	330	Birmingham	7040	Mayfield School	7	Community special school	5	Special schools	0	Not applicable	3	19		299	51.9	406866	289192	Serious Weaknesses
103622	330	Birmingham	7045	The Pines Special School	12	Foundation special school	5	Special schools	0	Not applicable	2	15	191	192	41.9	409350	291747	Good
103623	330	Birmingham	7047	Springfield House Community Special School	7	Community special school	5	Special schools	0	Not applicable	4	11	96	96	46.9	420203	276193	Special Measures
103625	330	Birmingham	7050	Fox Hollies School and Performing Arts College	12	Foundation special school	5	Special schools	0	Not applicable	11	19	102	101	53.2	407365	282546	Outstanding
103626	330	Birmingham	7051	Cherry Oak School	7	Community special school	5	Special schools	0	Not applicable	3	11	110	111	52.3	404010	282549	Requires improvement
103627	330	Birmingham	7052	Beaufort School	7	Community special school	5	Special schools	0	Not applicable	2	11	76	83	44.6	413112	288361	Outstanding
103628	330	Birmingham	7053	Oscott Manor School	7	Community special school	5	Special schools	0	Not applicable	11	19	116	110	44.9	407410	294371	Good
103630	330	Birmingham	7060	Langley School	12	Foundation special school	5	Special schools	0	Not applicable	3	11	120	113	34.5	411964	298140	Good
103632	330	Birmingham	7062	Lindsworth School	7	Community special school	5	Special schools	0	Not applicable	9	16		119	69.7	406514	279168	Good
103633	331	Coventry	1007	Hillfields Nursery School	15	Local authority nursery school	4	Local authority maintained schools	1	Nursery	2	5		149	0	434119	279729	Outstanding
103638	331	Coventry	2000	Alderman's Green Community Primary School	1	Community school	4	Local authority maintained schools	2	Primary	3	11	630	587	36.9	436021	283352	Requires improvement
103639	331	Coventry	2008	Hollyfast Primary School	1	Community school	4	Local authority maintained schools	2	Primary	5	11	630	603	6.1	431271	281336	Good
103641	331	Coventry	2013	Earlsdon Primary School	1	Community school	4	Local authority maintained schools	2	Primary	4	11	420	404	11.4	432057	278170	Good
103642	331	Coventry	2015	Edgewick Community Primary School	1	Community school	4	Local authority maintained schools	2	Primary	3	11	352	389	27.5	434396	281670	Good
103643	331	Coventry	2021	Gosford Park Primary School	1	Community school	4	Local authority maintained schools	2	Primary	3	11	472	428	26.8	434819	278644	Good
103647	331	Coventry	2037	Little Heath Primary School	1	Community school	4	Local authority maintained schools	2	Primary	4	11	420	268	29.1	434996	282098	Good
103648	331	Coventry	2150	Longford Park Primary School	1	Community school	4	Local authority maintained schools	2	Primary	3	11	210	230	20	435139	283094	Good
103652	331	Coventry	2054	St Christopher Primary School	1	Community school	4	Local authority maintained schools	2	Primary	2	11	420	459	10.3	430669	279581	Good
103655	331	Coventry	2068	Whitley Abbey Primary School	1	Community school	4	Local authority maintained schools	2	Primary	3	11	420	383	11.7	435138	276660	Good
[truncated: 22,446 more rows]
