# Supplementary material for: A decade of child pedestrian safety in England: a bayesian spatio-temporal analysis
Source: BMC Public Health. 2023 Feb 1;23:215. doi: 10.1186/s12889-023-15110-2 (PMC9889245; doi:10.1186/s12889-023-15110-2)
Supplement: Supplementary file 5 — Additional file 5. [file 12889_2023_15110_MOESM5_ESM.zip › vehicleregistration_data.xlsx]

## Sheet: 2019
Department for Transport statistics
Vehicle Licensing Statistics (https://www.gov.uk/government/collections/vehicles-statistics)
Table VEH0105
Licensed vehicles at the end of the year by body type and upper and lower tier local authority 1 , including diesel cars and vans, United Kingdom, 2019
										Thousand
									Of which:
	Region/Local Authority	Cars	Motorcycles	Light Goods Vehicles	Heavy Goods Vehicles	Buses and coaches	Other vehicles 2	Total	Diesel Cars	Diesel Vans
	United Kingdom	32884.3	1273.38	4246.35	525.753	157.467	803.195	39890.5	12852.3	4094.71
	Great Britain	31888.4	1250.21	4123.26	501.477	151.974	767.356	38682.7	12286.3	3972.87
	England	27146.1	1104.43	3521.98	434.985	127.232	606.925	32941.7	10284	3387.45
	North East	1153.15	39.459	164.601	15.199	5.879	22.406	1400.69	480.014	161.37
	County Durham UA	243.211	9.179	27.005	4.93	0.948	6.833	292.106	108.854	26.264
	Darlington UA	51.267	2.055	55.281	0.817	0.262	0.907	110.589	22.391	55.053
	Hartlepool UA	40.154	1.387	3.478	0.469	0.12	0.471	46.079	17.496	3.384
	Middlesbrough UA	55.66	1.388	4.16	0.491	0.188	0.4	62.287	23.023	4.079
	Northumberland UA	163.862	6.293	18.899	2.146	0.705	7.296	199.201	70.698	18.357
	Redcar and Cleveland UA	65.624	2.63	6.522	0.818	0.235	0.978	76.807	26.667	6.324
	Stockton-on-Tees UA	92.602	2.977	7.954	1.032	0.313	1.074	105.952	37.806	7.747
	Tyne and Wear (Met County)	440.578	13.411	41.239	4.493	3.101	4.389	507.211	173.052	40.12
	Gateshead	78.775	2.471	8.368	1.139	1.028	0.68	92.461	31.044	8.14
	Newcastle upon Tyne	95.611	2.251	8.297	1.011	0.366	1.682	109.218	38.6	8.055
	North Tyneside	91.294	2.941	9.629	1.067	0.269	0.718	105.918	34.406	9.364
	South Tyneside	60.556	2.175	5.121	0.394	0.149	0.361	68.756	23.518	4.987
	Sunderland	114.342	3.573	9.824	0.882	1.289	0.948	130.858	45.484	9.574
	Local Authority unknown 3	0.193	0.139	0.063	0.003	0.007	0.058	0.463	0.027	0.042
	North West	3318.73	117.889	362.365	65.996	15.243	65.528	3945.76	1274.05	351.831
	Blackburn with Darwen UA	60.542	1.799	6.098	0.787	0.242	0.718	70.186	26.469	5.943
	Blackpool UA	57.36	2.38	5.927	0.327	0.348	0.72	67.062	19.425	5.715
	Cheshire East UA	220.59	8.712	22.842	3.33	0.432	6.051	261.957	82.738	21.846
	Cheshire West and Chester UA	190.717	8.117	20.503	2.877	0.455	4.581	227.25	74.778	19.871
	Halton UA	62.928	2.313	6.902	1.55	0.345	0.598	74.636	25.094	6.771
	Warrington UA	110.72	4.301	11.41	4.181	0.364	1.839	132.815	41.851	11.148
	Cumbria	259.095	12.652	40.534	5.736	1.399	17.09	336.506	117.78	39.263
	Allerdale	51.511	2.108	7.532	0.83	0.276	3.602	65.859	24.023	7.342
	Barrow-in-Furness	30.132	2.076	3.187	0.283	0.066	0.462	36.206	11.728	3.087
	Carlisle	53.376	2.235	8.385	1.877	0.552	2.983	69.408	24.946	8.211
	Copeland	34.908	1.813	4.006	0.311	0.124	1.819	42.981	15.09	3.867
	Eden	30.877	1.197	6.663	1.563	0.147	4.363	44.81	16.483	6.421
	South Lakeland	58.245	3.194	10.746	0.871	0.234	3.818	77.108	25.505	10.328
	Local Authority District unknown 3	0.046	0.029	0.015	0.001	0	0.043	0.134	0.005	0.007
	Greater Manchester (Met County)	1187.78	33.905	116.804	28.231	5.385	10.606	1382.71	432.458	113.914
	Bolton	125.027	4.025	13.468	2.359	0.607	1.08	146.566	46.787	13.202
	Bury	109.629	2.41	8.084	0.844	0.154	0.741	121.862	37.258	7.861
	Manchester	159.352	3.035	15.398	2.933	1.116	1.432	183.266	59.491	15.065
	Oldham	93.338	2.785	8.944	1.05	0.678	0.936	107.731	35.465	8.727
	Rochdale	92.199	2.561	9.398	2.257	0.271	0.844	107.53	36.08	9.192
	Salford	94.705	2.643	10.296	1.584	0.304	0.993	110.525	33.881	10.035
	Stockport	147.08	4.063	13.149	1.189	1.207	1.058	167.746	49.15	12.737
	Tameside	99.352	3.3	11.188	9.37	0.221	0.866	124.297	35.085	10.892
	Trafford	112.901	2.75	9.478	4.559	0.268	1.177	131.133	40.03	9.138
	Wigan	154.196	6.333	17.401	2.086	0.559	1.479	182.054	59.231	17.065
	Lancashire	594.132	25.963	71.411	13.531	2.486	15.85	723.373	244.447	69.092
	Burnley	37.685	1.276	4.147	0.594	0.091	0.461	44.254	16.016	4.045
	Chorley	61.494	2.841	7.576	0.947	0.252	1.347	74.457	25.453	7.34
	Fylde	44.672	1.736	3.932	0.389	0.131	0.962	51.822	16.52	3.772
	Hyndburn	36.309	1.286	4.254	0.699	0.149	0.382	43.079	15.416	4.162
	Lancaster	63.833	3.143	7.916	1.18	0.276	2.198	78.546	26.465	7.649
	Pendle	41.054	1.512	5.395	0.641	0.156	0.888	49.646	18.819	5.203
	Preston	60.491	1.97	6.683	1.015	0.336	1.204	71.699	25.278	6.513
	Ribble Valley	34.784	1.313	4.689	0.744	0.173	2.048	43.751	14.888	4.511
	Rossendale	35.424	1.577	4.558	0.545	0.066	0.633	42.803	15.249	4.418
	South Ribble	60.195	2.594	7.563	3.665	0.384	1.039	75.44	24.092	7.321
	West Lancashire	59.519	4.116	7.829	2.37	0.327	2.61	76.771	23.868	7.567
	Wyre	58.556	2.553	6.834	0.733	0.143	2.039	70.858	22.361	6.57
	Local Authority District unknown 3	0.116	0.046	0.035	0.009	0.002	0.039	0.247	0.022	0.021
	Merseyside (Met County)	574.296	17.472	59.807	5.423	3.782	7.338	668.118	208.899	58.187
	Knowsley	59.666	1.321	6.504	1.086	0.286	0.783	69.646	23.368	6.405
	Liverpool	153.399	3.071	11.825	1.67	1.176	1.61	172.751	56.597	11.481
	Sefton	123.871	3.999	10.792	0.856	1.473	1.156	142.147	45.003	10.379
	St. Helens	85.935	3.153	8.716	1.014	0.33	2.544	101.692	31.576	8.51
	Wirral	151.425	5.928	21.97	0.797	0.517	1.245	181.882	52.355	21.412
	Local Authority District unknown 3	0.575	0.275	0.127	0.023	0.005	0.137	1.142	0.109	0.081
	Yorkshire and The Humber	2546.83	100.609	304.771	52.016	11.332	67.074	3082.64	1073.93	295.464
	East Riding of Yorkshire UA	185.843	9.686	22.209	3.632	0.642	9.273	231.285	79.712	21.496
	Kingston upon Hull City UA	95.572	4.735	11.872	5.843	0.715	1.342	120.079	37.061	11.631
	North East Lincolnshire UA	71.328	3.364	9.273	1.146	0.497	0.911	86.519	27.475	9.042
	North Lincolnshire UA	88.924	5.197	11.769	2.775	0.366	3.282	112.313	41.659	11.437
	York UA	86.479	4.635	8.748	0.643	0.292	1.435	102.232	31.386	8.391
	North Yorkshire	333.911	16.732	49.91	6.798	1.627	26.937	435.915	144.847	47.977
	Craven	30.827	1.282	5.756	0.787	0.108	2.36	41.12	12.891	5.54
	Hambleton	53.259	2.306	8.618	1.304	0.305	5.456	71.248	24.421	8.315
	Harrogate	90.377	3.735	11.652	1.559	0.672	6.465	114.46	36.181	11.118
	Richmondshire	27.178	1.235	4.454	0.77	0.077	2.656	36.37	13.561	4.277
	Ryedale	31.351	1.858	5.903	0.703	0.137	4.742	44.694	14.788	5.674
	Scarborough	50.275	3.482	7.356	0.576	0.2	2.763	64.652	19.615	7.054
	Selby	50.582	2.816	6.158	1.098	0.128	2.445	63.227	23.377	5.99
	Local Authority District unknown 3	0.062	0.018	0.013	0.001	0	0.05	0.144	0.013	0.009
	South Yorkshire (Met County)	613.785	22.37	66.709	10.645	2.569	9.797	725.875	267.486	64.765
	Barnsley	115.683	4.99	13.916	1.885	0.729	2.276	139.479	52.005	13.505
	Doncaster	151.116	5.738	17.04	4.447	0.335	3.293	181.969	72.464	16.585
	Rotherham	125.316	4.682	12.933	1.659	0.382	1.53	146.502	56.22	12.612
	Sheffield	221.67	6.96	22.82	2.654	1.123	2.698	257.925	86.797	22.063
	West Yorkshire (Met County)	1070.52	33.653	124.107	20.51	4.612	13.89	1267.29	444.178	120.614
	Bradford	207.544	6.465	22.313	2.631	0.656	1.911	241.52	87.741	21.653
	Calderdale	93.155	3.479	11.734	1.88	0.277	2.134	112.659	36.67	11.285
	Kirklees	193.684	6.698	23.326	3.878	0.716	2.673	230.975	77.397	22.674
	Leeds	410.841	9.915	46.415	8.371	2.037	3.375	480.954	170.547	45.187
	Wakefield	165.297	7.096	20.319	3.75	0.926	3.797	201.185	71.823	19.815
	Local Authority unknown 3	0.47	0.237	0.174	0.024	0.012	0.207	1.124	0.129	0.111
	East Midlands	2458.68	107.834	355.171	53.562	9.818	72.654	3057.72	1004.47	340.602
	Derby UA	120.485	4.37	14.422	1.25	0.303	1.224	142.054	49.011	14.042
	Leicester UA	159.461	2.59	18.618	1.062	0.716	0.998	183.445	57.59	18.311
	Nottingham UA	97.874	3.296	10.192	1.39	0.81	1.311	114.873	36.817	9.831
	Rutland UA	22.856	1.061	2.538	0.412	0.08	1.006	27.953	9.726	2.404
	Derbyshire	432.492	21.598	106.549	16.154	1.728	14.099	592.62	177.523	100.651
	Amber Valley	69.766	3.702	10.203	2.876	0.634	2.273	89.454	28.732	9.825
	Bolsover	41.349	2.114	5.845	1.283	0.151	1.001	51.743	18.486	5.674
	Chesterfield	56.84	2.384	52.769	4.561	0.152	0.818	117.524	22.116	48.893
	Derbyshire Dales	42.422	2.07	7.483	1.569	0.186	3.466	57.196	18.983	7.112
	Erewash	59.386	3.333	10.154	2.808	0.171	1.079	76.931	22.21	9.882
	High Peak	47.636	2.098	6.548	1.163	0.11	1.322	58.877	18.601	6.261
	North East Derbyshire	55.946	2.708	7.179	0.801	0.189	2.605	69.428	23.222	6.894
	South Derbyshire	59.036	3.13	6.337	1.087	0.132	1.477	71.199	25.15	6.094
	Local Authority District unknown 3	0.111	0.059	0.031	0.006	0.003	0.058	0.268	0.023	0.016
	Leicestershire	386.49	18.623	49.816	9.1	1.409	10.595	476.033	154.822	48.099
	Blaby	57.246	2.245	6.837	0.936	0.222	0.902	68.388	22.191	6.629
	Charnwood	90.82	4.134	14.656	2.929	0.718	1.587	114.844	35.617	14.285
	Harborough	55.361	2.371	6.588	1.049	0.086	2.223	67.678	22.368	6.297
	Hinckley and Bosworth	64.326	3.784	7.481	0.979	0.093	1.728	78.391	26.138	7.158
	Melton	29.654	1.589	4.141	0.559	0.071	1.624	37.638	12.491	3.987
	North West Leicestershire	58.42	3.479	7.786	2.505	0.159	2.261	74.61	24.486	7.497
	Oadby and Wigston	30.596	0.964	2.304	0.137	0.06	0.241	34.302	11.518	2.238
	Local Authority District unknown 3	0.067	0.057	0.023	0.006	0	0.029	0.182	0.013	0.008
	Lincolnshire	405.824	21.043	54.437	6.804	2.078	23.657	513.843	179.293	52.267
	Boston	35.648	1.541	4.971	0.631	0.253	2.283	45.327	16.356	4.786
	East Lindsey	77.132	4.383	12.006	1.12	0.211	7.224	102.076	34.108	11.48
	Lincoln	38.949	1.949	5.641	0.77	0.416	0.763	48.488	15.435	5.507
	North Kesteven	66.918	3.793	8.014	1.172	0.748	3.345	83.99	29.61	7.688
	South Holland	53.868	2.587	7.576	1.093	0.164	3.651	68.939	24.751	7.237
	South Kesteven	79.813	3.847	8.929	1.164	0.189	2.793	96.735	35.108	8.545
	West Lindsey	53.356	2.891	7.269	0.845	0.097	3.493	67.951	23.908	7.008
	Local Authority District unknown 3	0.14	0.052	0.031	0.009	0	0.105	0.337	0.017	0.016
	Northamptonshire	415.525	17.508	50.141	12.007	1.494	9.539	506.214	172.081	48.143
	Corby	34.875	1.116	3.189	0.417	0.102	0.465	40.164	14.636	3.063
	Daventry	51.55	2.526	6.745	4.884	0.115	2.18	68	21.522	6.434
	East Northamptonshire	54.213	2.926	6.164	0.996	0.098	1.312	65.709	22.435	5.828
	Kettering	59.51	2.382	8.5	0.57	0.157	0.844	71.963	24.783	8.236
	Northampton	112.058	3.554	12.427	2.95	0.799	2.01	133.798	45.885	12.127
	South Northamptonshire	60.358	3.047	7.517	1.204	0.103	2.01	74.239	25.377	7.048
	Wellingborough	42.866	1.903	5.575	0.985	0.118	0.685	52.132	17.426	5.392
	Local Authority District unknown 3	0.095	0.054	0.024	0.001	0.002	0.033	0.209	0.017	0.015
	Nottinghamshire	417.289	17.565	48.35	5.363	1.192	10.113	499.872	167.492	46.776
	Ashfield	61.101	2.845	7.634	1.062	0.143	0.889	73.674	24.513	7.421
	Bassetlaw	61.851	2.977	8.25	1.192	0.216	2.625	77.111	28.451	8.037
	Broxtowe	54.787	2.334	5.388	0.432	0.095	0.872	63.908	19.611	5.165
	Gedling	58.59	2.263	6.147	0.559	0.207	0.743	68.509	21.129	5.951
	Mansfield	53.232	2.15	6.159	0.387	0.14	0.649	62.717	21.238	5.993
	Newark and Sherwood	65.058	2.956	8.902	1.142	0.262	2.912	81.232	28.452	8.595
	Rushcliffe	62.614	2.004	5.857	0.587	0.129	1.392	72.583	24.085	5.606
	Local Authority District unknown 3	0.056	0.036	0.013	0.002	0	0.031	0.138	0.013	0.008
	Local Authority unknown 3	0.383	0.18	0.108	0.02	0.008	0.112	0.811	0.112	0.078
	West Midlands	3067.73	104.053	450.868	61.164	13.256	65.713	3762.78	1267.48	436.99
	Herefordshire County UA	107.96	5.039	18.573	1.985	0.585	8.958	143.1	46.773	17.671
	Shropshire UA	178.295	7.774	28.526	3.512	0.674	12.307	231.088	78.545	27.024
	Stoke-on-Trent UA	110.751	4.105	13.876	2.308	0.467	1.021	132.528	43.094	13.544
	Telford and Wrekin UA	90.702	3.489	9.194	1.287	0.266	1.371	106.309	38.604	8.871
	Staffordshire	469.453	20.853	57.543	12.643	1.999	13.406	575.897	191.086	55.325
	Cannock Chase	53.141	2.508	7.96	3.381	0.112	1.27	68.372	21.359	7.655
	East Staffordshire	62.238	3.062	7.59	1.021	0.38	2.554	76.845	28.224	7.32
	Lichfield	60.431	2.405	7.106	1.181	0.089	1.247	72.459	23.782	6.823
	Newcastle-under-Lyme	61.539	2.575	6.577	1.157	0.151	1.012	73.011	23.44	6.333
	South Staffordshire	63.161	2.533	7.331	1.703	0.532	1.231	76.491	24.729	7.059
	Stafford	74.239	3.278	8.641	1.163	0.298	2.591	90.21	31.148	8.284
	Staffordshire Moorlands	55.394	2.702	8.48	1.077	0.35	3.116	71.119	23.393	8.106
	Tamworth	39.234	1.769	3.832	1.956	0.087	0.353	47.231	14.995	3.73
	Local Authority District unknown 3	0.076	0.021	0.026	0.004	0	0.032	0.159	0.016	0.015
	Warwickshire	327.399	13.789	47.283	13.225	1.251	7.752	410.699	126.193	45.596
	North Warwickshire	38.138	1.85	10.19	4.644	0.101	1.052	55.975	15.851	9.97
	Nuneaton and Bedworth	67.387	2.805	9.859	0.705	0.14	0.631	81.527	26.419	9.628
	Rugby	59.55	2.628	6.04	1.098	0.095	1.561	70.972	23.281	5.786
	Stratford-on-Avon	85.419	3.793	10.26	1.184	0.262	3.268	104.186	33.112	9.606
	Warwick	76.846	2.687	10.927	5.591	0.652	1.213	97.916	27.522	10.601
	Local Authority District unknown 3	0.059	0.026	0.007	0.003	0.001	0.027	0.123	0.008	0.005
	West Midlands (Met County)	1429.2	33.646	232.819	21.113	6.852	12.6	1736.23	608.803	227.864
	Birmingham	634.263	8.58	111.491	4.148	4.033	4.364	766.879	296.535	109.052
	Coventry	139.95	4.302	13.799	1.316	0.544	3.068	162.979	54.648	13.368
	Dudley	158.487	6.925	15.633	1.527	0.447	0.903	183.922	57.125	15.052
	Sandwell	131.152	3.505	18.778	4.804	0.703	1.28	160.222	54.092	18.475
	Solihull	132.259	3.243	49.009	2.64	0.331	1.374	188.856	51.509	48.455
	Walsall	123.118	3.939	13.317	2.35	0.37	0.914	144.008	50.079	12.97
	Wolverhampton	109.967	3.152	10.792	4.328	0.424	0.697	129.36	44.815	10.492
	Worcestershire	353.218	15.098	42.806	5.066	1.143	8.107	425.438	134.225	40.907
	Bromsgrove	59.287	2.239	7.22	0.729	0.277	0.933	70.685	22.646	6.945
	Malvern Hills	49.051	2.576	6.541	0.569	0.162	2.237	61.136	19.245	6.148
	Redditch	44.991	1.758	4.947	0.659	0.076	0.431	52.862	17.07	4.789
	Worcester	56.312	2.203	5.885	0.418	0.171	0.57	65.559	19.443	5.652
	Wychavon	86.893	3.615	11.16	1.789	0.287	2.93	106.674	34.727	10.648
	Wyre Forest	56.586	2.687	7.035	0.902	0.17	0.96	68.34	21.078	6.711
	Local Authority District unknown 3	0.098	0.02	0.018	0	0	0.046	0.182	0.016	0.014
	Local Authority unknown 3	0.754	0.26	0.248	0.025	0.019	0.191	1.497	0.16	0.188
	East	3402.94	141.899	431.669	50.613	11.914	82.299	4121.33	1254.77	412.79
	Bedford UA	107.293	3.37	11.693	1.181	0.3	1.723	125.56	38.513	11.26
	Central Bedfordshire UA	163.229	6.718	20.334	2.134	0.444	2.966	195.825	57.993	19.549
	Luton UA	85.747	1.872	7.233	0.486	0.614	0.802	96.754	32.962	7.035
	Peterborough UA	180.903	3.443	32.577	1.232	0.575	1.963	220.693	87.62	31.606
	Southend-on-Sea UA	81.576	3.375	7.367	0.489	0.21	0.695	93.712	23.111	6.929
	Thurrock UA	84.371	2.906	10.032	2.939	0.309	1.165	101.722	31.25	9.704
	Cambridgeshire	347.985	16.433	45.526	6.524	1.847	11.454	429.769	140.262	43.457
	Cambridge	41.478	1.931	6.442	0.189	0.482	0.435	50.957	13.738	6.233
	East Cambridgeshire	50.408	2.456	7.181	2.15	0.275	2.777	65.247	21.461	6.866
	Fenland	55.671	2.798	8.447	1.418	0.192	2.308	70.834	25.983	8.117
	Huntingdonshire	107.315	4.655	12.973	1.557	0.624	3.259	130.383	43.897	12.301
	South Cambridgeshire	93.023	4.563	10.443	1.208	0.273	2.624	112.134	35.161	9.913
	Local Authority District unknown 3	0.09	0.03	0.04	0.002	0.001	0.051	0.214	0.022	0.027
	Essex	806.194	33.755	101.924	11.297	2.403	16.788	972.361	278.747	97.387
	Basildon	94.407	3.269	12.376	1.423	0.282	1.512	113.269	32.175	11.966
	Braintree	85.494	4.189	12.05	1.152	0.224	2.098	105.207	31.887	11.478
	Brentwood	47.591	1.394	5.428	0.594	0.124	0.67	55.801	16.826	5.189
	Castle Point	49.555	2.12	6.039	0.507	0.158	0.459	58.838	15.966	5.776
	Chelmsford	96.908	3.819	10.472	1.503	0.248	1.807	114.757	32.603	10.015
	Colchester	93.575	4.573	10.75	0.755	0.198	1.653	111.504	33.523	10.283
	Epping Forest	72.164	2.392	9.587	0.801	0.23	1.849	87.023	22.912	9.12
	Harlow	42.88	1.549	4.655	1.494	0.076	0.414	51.068	14.153	4.529
	Maldon	40.018	1.953	6.893	0.77	0.101	1.367	51.102	14.828	6.567
	Rochford	48.609	2.159	6.1	0.486	0.261	0.735	58.35	14.752	5.806
	Tendring	77.523	3.896	10.02	1.019	0.25	2.123	94.831	27.316	9.533
	Uttlesford	57.166	2.329	7.507	0.788	0.248	2.028	70.066	21.777	7.098
	Local Authority District unknown 3	0.304	0.113	0.047	0.005	0.003	0.073	0.545	0.029	0.027
	Hertfordshire	637.886	21.141	66.802	7.216	1.945	8.698	743.688	200.216	64.165
	Broxbourne	51.332	1.493	6.271	0.549	0.175	0.591	60.411	16.086	6.074
	Dacorum	83.126	2.872	9.924	1.24	0.175	1.097	98.434	27.24	9.532
	East Hertfordshire	84.11	2.969	9.279	0.811	0.188	1.526	98.883	28.131	8.826
	Hertsmere	56.069	1.671	4.966	0.83	0.227	0.586	64.349	15.411	4.73
	North Hertfordshire	72.509	2.812	7.539	0.765	0.194	1.374	85.193	23.338	7.196
	St Albans	78.703	2.631	6.069	0.85	0.197	1.353	89.803	24.275	5.786
	Stevenage	42.318	1.682	3.843	0.404	0.09	0.388	48.725	13.598	3.729
	Three Rivers	51.521	1.696	6.077	0.638	0.224	0.832	60.988	15.777	5.846
	Watford	60.159	1.329	4.315	0.248	0.107	0.207	66.365	18.276	4.146
	Welwyn Hatfield	57.882	1.898	8.484	0.879	0.363	0.704	70.21	18.071	8.283
	Local Authority District unknown 3	0.157	0.088	0.035	0.002	0.005	0.04	0.327	0.013	0.017
	Norfolk	485.188	26.913	68.223	7.623	1.887	20.994	610.828	199.157	64.844
	Breckland	79.895	4.927	11.509	2.082	0.407	4.573	103.393	35.986	10.975
	Broadland	77.366	4.293	10.666	1.036	0.163	2.868	96.392	29.272	10.204
	Great Yarmouth	47.381	2.646	5.687	0.416	0.18	1.017	57.327	18.698	5.432
	Kings Lynn and West Norfolk	84.703	4.508	13.146	1.346	0.279	4.39	108.372	38.144	12.484
	North Norfolk	59.575	3.192	9.013	0.991	0.24	3.329	76.34	23.83	8.446
	Norwich	52.588	2.907	6.737	0.367	0.389	0.802	63.79	18.509	6.432
	South Norfolk	83.532	4.372	11.431	1.374	0.226	3.954	104.889	34.681	10.845
	Local Authority District unknown 3	0.148	0.068	0.034	0.011	0.003	0.061	0.325	0.037	0.026
	Suffolk	422.034	21.711	59.807	9.48	1.376	14.838	529.246	164.872	56.771
	Babergh	54.819	2.813	7.724	0.695	0.17	2.038	68.259	20.666	7.313
	Forest Heath	39.804	1.737	5.485	0.617	0.096	1.212	48.951	15.171	4.941
	Ipswich	62.327	3.138	6.903	1.314	0.331	0.641	74.654	23.445	6.627
	Mid Suffolk	64.039	3.429	14.216	2.17	0.165	3.535	87.554	27.495	13.732
	St Edmundsbury	61.989	2.696	7.701	0.958	0.21	2.079	75.633	25.286	7.277
	Suffolk Coastal	78.048	4.378	9.733	3.099	0.184	3.002	98.444	30.259	9.216
	Waveney	60.917	3.48	8.015	0.62	0.218	2.297	75.547	22.525	7.64
	Local Authority District unknown 3	0.091	0.04	0.03	0.007	0.002	0.034	0.204	0.025	0.025
	Local Authority unknown 3	0.533	0.262	0.151	0.012	0.004	0.213	1.175	0.069	0.083
	London	2661.03	113.7	213.092	19.736	19.053	34.381	3060.99	766.029	200.782
	Inner London	707.827	42.628	49.727	3.566	6.923	11.462	822.133	194.224	45.263
	Camden	41.394	2.353	3.468	0.299	0.088	0.568	48.17	10.075	3.182
	City of London	2.393	0.121	0.385	0.04	0.018	0.057	3.014	0.822	0.35
	Hackney	41.315	2.723	3.374	0.23	0.48	0.46	48.582	11.254	3.066
	Hammersmith and Fulham	43.524	3.556	2.379	0.168	0.103	0.647	50.377	12.937	2.195
	Haringey	61.834	3.443	4.878	0.386	1.92	0.382	72.843	16.969	4.537
	Islington	35.536	2.67	2.781	0.23	0.161	0.695	42.073	8.608	2.406
	Kensington and Chelsea	40.806	2.288	1.558	0.057	0.093	0.365	45.167	11.72	1.343
	Lambeth	63.007	4.496	4.458	0.154	0.142	0.532	72.789	16.498	4.004
	Lewisham	76.392	3.502	5.354	0.271	0.227	0.582	86.328	19.062	4.921
	Newham	70.338	2.628	5.419	0.656	1.33	1.347	81.718	22.999	5.227
	Southwark	57.378	3.893	4.087	0.252	1.366	0.917	67.893	14.58	3.655
	Tower Hamlets	44.581	2.869	3.001	0.243	0.1	2.937	53.731	12.876	2.828
	Wandsworth	78.995	5.695	5.356	0.448	0.312	0.516	91.322	22.52	4.944
	Westminster	50.334	2.391	3.229	0.132	0.583	1.457	58.126	13.304	2.605
	Outer London	1952.05	70.566	163.04	16.154	12.104	22.768	2236.68	571.696	155.336
	Barking and Dagenham	64.869	1.755	5.946	0.848	0.181	0.853	74.452	21.847	5.755
	Barnet	143.155	4.385	8.62	0.526	0.442	1.557	158.685	36.917	8.174
	Bexley	106.628	4.009	9.527	1.281	1.146	1.463	124.054	30.463	9.055
	Brent	92.183	4.89	8.583	1.208	2.097	0.842	109.803	27.848	8.264
	Bromley	148.462	5.586	11.999	0.686	0.325	1.094	168.152	39.766	11.32
	Croydon	141.122	5.329	11.748	0.48	0.282	0.746	159.707	37.773	11.197
	Ealing	116.969	4.991	10.559	1.195	0.599	0.651	134.964	36.076	10.013
	Enfield	120.019	3.093	11.049	2.286	0.26	4.344	141.051	35.315	10.653
	Greenwich	78.636	3.095	5.671	0.543	0.279	0.748	88.972	22.294	5.301
	Harrow	100.481	2.103	5.873	0.345	0.359	0.929	110.09	29.755	5.648
	Havering	115.361	3.521	12.111	1.498	0.286	1.507	134.284	35.58	11.672
	Hillingdon	141.665	4.103	16.151	1.466	0.57	1.311	165.266	47.611	15.59
	Hounslow	97.535	3.97	8.31	1.322	0.467	1.04	112.644	31.713	7.803
	Kingston upon Thames	66.239	3.162	5.578	0.182	0.197	0.533	75.891	18.867	5.237
	Merton	70.113	3.567	6.052	0.814	2.733	2.456	85.735	19.774	5.751
	Redbridge	105.629	2.46	6.794	0.346	0.26	0.817	116.306	33.713	6.551
	Richmond upon Thames	77.021	3.849	3.926	0.147	1.121	0.429	86.493	21.447	3.562
	Sutton	87.727	3.756	8.308	0.467	0.276	0.74	101.274	22.615	7.908
	Waltham Forest	78.237	2.942	6.235	0.514	0.224	0.708	88.86	22.322	5.882
	Local Authority unknown 3	1.148	0.506	0.325	0.016	0.026	0.151	2.172	0.109	0.183
	South East	5248.51	221.877	698.654	72.079	21.355	81.903	6344.38	1863.33	669.024
	Bracknell Forest UA	84.166	2.946	10.145	1.51	0.191	0.579	99.537	25.441	9.885
	Brighton and Hove UA	93.479	5.206	10.887	0.39	0.67	0.647	111.279	28.411	10.228
	Isle of Wight UA	72.386	6.021	11.297	0.693	0.269	1.841	92.507	19.644	10.211
	Medway UA	134.557	6.07	13.445	1.46	0.532	1.832	157.896	48.044	12.953
	Milton Keynes UA	324.853	5.479	35.763	9.661	1.478	1.726	378.96	147.222	34.856
	Portsmouth UA	104.463	4.328	18.834	0.631	0.247	0.608	129.111	36.884	18.244
	Reading UA	66.624	2.533	6.197	0.45	0.473	0.462	76.739	22.186	5.994
	Slough UA	174.918	1.418	74.883	1.385	0.609	0.512	253.725	82.529	74.186
	Southampton UA	98.139	4.594	11.016	0.627	0.286	0.714	115.376	33.399	10.521
	West Berkshire UA	96.464	4.285	13.05	1.794	0.383	3.688	119.664	36.868	12.484
	Windsor and Maidenhead UA	85.823	2.779	6.571	0.863	0.183	0.913	97.132	29.339	6.202
	Wokingham UA	99.96	3.806	8.447	0.706	0.253	0.858	114.03	33.871	8.034
	Buckinghamshire	318.749	11.227	32.851	6.134	1.334	5.452	375.747	114.449	30.902
	Aylesbury Vale	113.379	4.307	12.665	1.719	0.644	3.026	135.74	43.071	12.028
	Chiltern	58.953	1.864	4.799	0.343	0.121	0.657	66.737	19.22	4.53
	South Bucks	44.158	1.35	4.486	0.971	0.172	0.511	51.648	15.293	4.227
	Wycombe	102.187	3.659	10.885	3.101	0.397	1.24	121.469	36.863	10.11
	Local Authority District unknown 3	0.072	0.047	0.016	0	0	0.018	0.153	0.002	0.007
	East Sussex	288.265	14.451	38.934	2.577	1.036	5.976	351.239	90.736	36.756
	Eastbourne	47.062	1.926	5.439	0.217	0.172	0.354	55.17	13.149	5.212
	Hastings	39.288	2.308	4.934	0.226	0.161	0.325	47.242	12.022	4.658
	Lewes	50.722	2.435	6.689	0.518	0.26	0.96	61.584	15.584	6.342
	Rother	53.273	2.951	7.45	0.499	0.182	1.647	66.002	17.415	6.988
	Wealden	97.858	4.806	14.408	1.116	0.261	2.674	121.123	32.554	13.545
	Local Authority District unknown 3	0.062	0.025	0.014	0.001	0	0.016	0.118	0.012	0.011
	Hampshire	865.291	40.468	145.009	16.656	3.697	14.746	1085.87	304.753	139.986
	Basingstoke and Deane	99.809	4.583	10.065	2.817	0.218	1.717	119.209	37.367	9.608
	East Hampshire	77.96	3.962	9.589	0.743	0.37	1.408	94.032	29.102	9.061
	Eastleigh	75.582	3.774	9.597	2.455	0.245	1.038	92.691	25.886	9.257
	Fareham	67.141	3.567	7.59	0.673	0.266	0.657	79.894	22.664	7.202
	Gosport	39.463	2.693	3.858	0.187	0.103	0.304	46.608	12.64	3.655
	Hart	60.868	2.655	5.516	1.091	0.256	0.812	71.198	21.332	5.222
	Havant	65.954	4.035	8.558	0.433	0.136	0.75	79.866	23.092	8.14
	New Forest	109.76	5.914	15.648	1.353	0.281	2.837	135.793	38.184	14.726
	Rushmoor	121.079	2.392	42.548	3.319	0.614	0.296	170.248	37.058	42.111
	Test Valley	77.567	3.665	22.293	2.437	0.68	2.764	109.406	30.605	21.763
	Winchester	69.959	3.167	9.714	1.146	0.525	2.126	86.637	26.792	9.22
	Local Authority District unknown 3	0.149	0.061	0.033	0.002	0.003	0.037	0.285	0.031	0.021
	Kent	804.268	37.158	94.553	12.046	3.831	16.692	968.548	292.304	90.034
	Ashford	70.589	3.108	8.636	0.795	0.26	2.149	85.537	27.864	8.246
	Canterbury	72.454	3.325	7.578	0.478	0.73	1.29	85.855	26.121	7.149
	Dartford	55.421	2.253	8.109	0.842	0.157	0.646	67.428	18.606	7.859
	Dover	58.267	3.11	6.513	1.105	0.201	1.273	70.469	22.577	6.154
	Gravesham	51.304	2.277	4.951	0.564	0.213	0.443	59.752	18.583	4.77
	Maidstone	93.241	4.115	11.988	1.128	0.956	2.15	113.578	35.619	11.494
	Sevenoaks	69.804	3.199	8.35	0.844	0.226	2.321	84.744	23.083	7.924
	Shepway	56.06	2.884	6.252	0.535	0.151	1.505	67.387	21.579	5.889
	Swale	76.158	3.635	9.734	1.653	0.269	1.514	92.963	29.207	9.287
	Thanet	64.735	3.516	6.819	0.382	0.238	1.049	76.739	22.463	6.427
	Tonbridge and Malling	74.131	3.268	9.429	3.251	0.238	1.17	91.487	26.091	9.058
	Tunbridge Wells	61.916	2.357	6.127	0.464	0.182	1.11	72.156	20.478	5.737
	Local Authority District unknown 3	0.188	0.111	0.067	0.005	0.01	0.072	0.453	0.033	0.04
	Oxfordshire	383.619	16.861	42.874	4.491	1.66	9.086	458.591	152.984	40.803
	Cherwell	107.236	3.886	10.776	1.066	0.379	2.436	125.779	50.196	10.291
	Oxford	48.982	2.028	4.185	1.041	0.59	0.792	57.618	17.359	3.996
	South Oxfordshire	86.099	3.877	10.257	0.797	0.301	2.366	103.697	31.477	9.695
	Vale of White Horse	76.225	3.908	9.092	0.699	0.167	1.678	91.769	28.683	8.713
	West Oxfordshire	64.992	3.109	8.546	0.883	0.221	1.802	79.553	25.246	8.102
	Local Authority District unknown 3	0.085	0.053	0.018	0.005	0.002	0.012	0.175	0.023	0.006
	Surrey	679.706	29.791	69.406	5.434	2.107	7.797	794.241	210.759	65.512
	Elmbridge	81.296	3.084	9.575	0.574	0.291	0.406	95.226	24.839	9.124
	Epsom and Ewell	40.411	1.605	3.236	0.12	0.199	0.359	45.93	10.811	3.04
	Guildford	77.739	3.593	8.143	0.703	0.258	0.701	91.137	24.999	7.723
	Mole Valley	55.151	2.362	6.042	0.515	0.174	0.941	65.185	15.991	5.633
	Reigate and Banstead	83.368	3.44	8.016	0.614	0.211	1.569	97.218	24.689	7.57
	Runnymede	46.604	2.84	5.986	0.658	0.191	0.373	56.652	14.77	5.718
	Spelthorne	55.304	2.448	5.701	0.563	0.135	0.316	64.467	16.551	5.452
	Surrey Heath	55.432	2.565	4.811	0.376	0.08	0.662	63.926	18.538	4.593
	Tandridge	51.909	2.209	6.074	0.576	0.169	1.154	62.091	16.362	5.729
	Waverley	76.291	3.294	7.439	0.501	0.258	0.995	88.778	25.568	6.82
	Woking	56.009	2.293	4.343	0.233	0.141	0.302	63.321	17.623	4.097
	Local Authority District unknown 3	0.192	0.058	0.04	0.001	0	0.019	0.31	0.018	0.013
	West Sussex	472.024	22.057	54.299	4.559	2.089	7.544	562.572	153.409	51.135
	Adur	31.313	2.002	4.336	0.327	0.074	0.315	38.367	9.426	4.117
	Arun	88.418	4.071	9.988	0.801	0.191	1.079	104.548	27.862	9.445
	Chichester	71.358	3.332	10.226	0.787	0.8	2.327	88.83	25.248	9.508
	Crawley	53.484	2.107	4.691	0.514	0.327	0.449	61.572	18.266	4.506
	Horsham	87.885	4.103	10.618	1.17	0.203	1.799	105.778	29.059	9.93
	Mid Sussex	85.685	3.874	8.759	0.745	0.268	1.18	100.511	28.176	8.302
	Worthing	53.762	2.53	5.653	0.215	0.224	0.372	62.756	15.356	5.315
	Local Authority District unknown 3	0.119	0.038	0.028	0	0.002	0.023	0.21	0.016	0.012
	Local Authority unknown 3	0.754	0.399	0.193	0.012	0.027	0.23	1.615	0.101	0.098
	South West	3288.52	157.115	540.787	44.62	19.382	114.967	4165.39	1299.97	518.596
	Bath and North East Somerset UA	95.273	4.742	11.261	0.87	0.385	1.739	114.27	31.202	10.664
	Bournemouth UA	87.546	4.096	9.536	0.415	0.4	0.594	102.587	27.09	9.033
	Bristol City UA	183.188	8.704	27.988	2.013	3.3	2.414	227.607	60.995	26.809
	Cornwall UA	302.982	18.17	58.547	4.185	1.317	16.287	401.488	135.28	55.925
	Isles of Scilly UA	0.53	0.069	0.185	0.013	0.013	0.128	0.938	0.166	0.161
	North Somerset UA	122.343	6.023	14.102	2.082	0.392	2.418	147.36	45.733	13.377
	Plymouth UA	114.566	7.116	12.63	0.605	0.528	0.841	136.286	45.242	12.192
	Poole UA	82.847	4.427	12.571	0.752	1.107	0.877	102.581	26.151	11.932
	South Gloucestershire UA	255.481	8.201	41.177	1.847	0.519	13.253	320.478	97.135	40.156
	Swindon UA	234.428	5.177	49.638	4.492	3.193	1.273	298.201	110.481	48.938
	Torbay UA	67.496	3.956	8.885	0.472	0.238	0.593	81.64	23.776	8.474
	Wiltshire UA	289.922	14.862	49.997	4.338	0.934	10.149	370.202	117.744	47.956
	Devon	447.441	23.123	82.539	6.749	2.474	27.747	590.073	182.001	78.706
	East Devon	83.286	4.221	13.58	1.042	0.303	4.738	107.17	32.483	12.81
	Exeter	68.123	2.817	12.879	0.506	0.752	1.289	86.366	24.516	12.583
	Mid Devon	46.532	2.505	8.597	0.903	0.207	4.456	63.2	20.814	8.192
	North Devon	51.187	2.79	10.377	0.904	0.242	4.103	69.603	21.05	9.954
	South Hams	51.693	2.869	9.606	0.622	0.256	3.112	68.158	21.455	9.071
	Teignbridge	75.838	4.552	13.691	1.103	0.295	2.8	98.279	29.982	12.98
	Torridge	37.981	1.803	7.779	0.643	0.28	4.001	52.487	16.587	7.426
	West Devon	32.661	1.509	5.979	1.021	0.137	3.129	44.436	15.09	5.669
	Local Authority District unknown 3	0.14	0.057	0.051	0.005	0.002	0.119	0.374	0.024	0.021
	Dorset	250.999	13.501	38.988	2.973	1.433	9.222	317.116	92.464	37.019
	Christchurch	28.425	1.275	3.34	0.139	0.053	0.319	33.551	8.353	3.163
	East Dorset	58.896	2.912	9.382	0.776	0.797	1.26	74.023	20.704	8.977
	North Dorset	42.771	2.284	6.864	0.566	0.172	2.345	55.002	18.051	6.467
	Purbeck	27.173	1.655	4.517	0.384	0.076	1.11	34.915	9.724	4.274
	West Dorset	61.263	3.169	10.812	0.931	0.238	3.77	80.183	23.941	10.264
	Weymouth and Portland	32.402	2.181	4.064	0.175	0.097	0.408	39.327	11.678	3.867
	Local Authority District unknown 3	0.069	0.025	0.009	0.002	0	0.01	0.115	0.013	0.007
	Gloucestershire	431.082	17.076	73.091	6.874	1.717	10.818	540.658	172.727	70.376
	Cheltenham	57.874	2.384	5.239	0.472	0.129	0.443	66.541	20.009	4.986
	Cotswold	57.035	2.553	8.321	0.938	0.296	3.43	72.573	23.143	7.892
	Forest of Dean	124.049	2.858	33.839	1.853	0.323	2.704	165.626	54.113	32.957
	Gloucester	64.564	2.784	7.225	0.537	0.558	0.513	76.181	24.895	6.984
	Stroud	72.436	3.81	10.411	1.8	0.256	2.123	90.836	29.379	9.851
	Tewkesbury	55.016	2.626	8.029	1.269	0.155	1.561	68.656	21.16	7.694
	Local Authority District unknown 3	0.108	0.061	0.027	0.005	0	0.044	0.245	0.028	0.012
	Somerset	321.856	17.615	49.5	5.93	1.422	16.425	412.748	131.685	46.785
	Mendip	66.353	3.399	10.933	1.591	0.275	3.323	85.874	26.17	10.361
	Sedgemoor	69.67	4.089	10.92	1.605	0.239	3.181	89.704	29.424	10.392
	South Somerset	100.441	5.608	14.755	1.717	0.356	5.519	128.396	40.911	13.868
	Taunton Deane	65.295	3.433	9.176	0.845	0.449	2.534	81.732	26.74	8.684
	West Somerset	20.014	1.058	3.672	0.169	0.103	1.825	26.841	8.411	3.453
	Local Authority District unknown 3	0.083	0.028	0.044	0.003	0	0.043	0.201	0.029	0.027
	Local Authority unknown 3	0.543	0.257	0.152	0.01	0.01	0.189	1.161	0.097	0.093
	Wales	1583.53	60.245	221.777	22.451	9.068	59.237	1956.31	687.918	214.981
	Isle of Anglesey	38.657	1.664	6.619	0.575	0.211	2.038	49.764	19.853	6.394
	Gwynedd	59.326	2.198	12.526	0.999	0.368	4.13	79.547	30.792	12.113
	Conwy	61.561	2.721	9.256	0.623	0.325	2.645	77.131	26.555	8.965
	Denbighshire	50.504	2.08	7.838	0.876	0.19	2.809	64.297	22.813	7.562
	Flintshire	87.276	3.877	10.84	1.653	0.31	2.256	106.212	37.216	10.513
	Wrexham	69.226	3.097	8.959	1.235	0.246	2.616	85.379	30.071	8.691
	Powys	75.868	3.653	17.344	1.806	0.621	10.114	109.406	37.699	16.741
	Ceredigion	37.619	1.625	8.361	0.694	0.303	4.576	53.178	19.368	8.069
	Pembrokeshire	67.778	2.997	12.733	1.45	0.371	5.658	90.987	31.613	12.289
	Carmarthenshire	102.457	4.308	16.961	2.294	0.595	6.88	133.495	49.251	16.471
	Swansea	127.17	4.25	20.326	1.244	1.268	3.914	158.172	49.852	19.654
	Neath Port Talbot	70.198	2.853	8.553	0.682	0.312	1.052	83.65	29.096	8.339
	Bridgend	75.786	2.671	9.557	1.082	0.443	0.981	90.52	30.948	9.334
	The Vale of Glamorgan	69.571	2.509	6.815	0.685	0.193	1.082	80.855	27.366	6.582
	Cardiff	145.865	3.717	12.752	1.05	0.802	1.107	165.293	55.082	12.353
	Rhondda Cynon Taf	115.956	3.878	14.85	1.357	0.726	1.292	138.059	47.98	14.575
	Merthyr Tydfil	27.266	0.741	3.077	0.202	0.171	0.183	31.64	12.832	3.022
	Caerphilly	88.398	3.184	10.948	1.075	0.357	0.897	104.859	38.314	10.675
	Blaenau Gwent	33.9	1.231	3.534	0.309	0.124	0.27	39.368	16.138	3.431
	Torfaen	48.046	1.882	5.844	0.444	0.617	0.512	57.345	19.14	5.705
	Monmouthshire	55.462	2.441	7.302	1.036	0.249	3.023	69.513	25.007	7.01
	Newport	75.171	2.458	6.59	1.064	0.257	0.863	86.403	30.854	6.364
	Local Authority unknown 3	0.466	0.21	0.192	0.016	0.009	0.339	1.232	0.078	0.129
	Scotland	2524.48	71.666	307.567	36.837	14.154	86.078	3040.78	1034.32	300.128
	Aberdeen City	95.133	2.966	8.822	1.157	0.642	1.263	109.983	33.093	8.603
	Aberdeenshire	145.905	5.335	23.198	2.829	0.709	13.55	191.526	70.233	22.579
	Angus	59.825	2.374	7.872	1.062	0.179	3.951	75.263	26.11	7.641
	Argyll and Bute	42.761	1.405	7.989	0.796	0.376	2.078	55.405	19.287	7.767
	Clackmannanshire	26.356	0.802	2.485	0.183	0.123	0.328	30.277	10.241	2.423
	Dumfries and Galloway	76.401	2.914	13.681	1.831	0.314	7.274	102.415	37.421	13.346
	Dundee City	56.828	1.464	4.912	0.555	0.325	0.923	65.007	19.53	4.763
	East Ayrshire	57.884	1.826	6.707	0.914	0.216	3.376	70.923	25.269	6.558
	East Dunbartonshire	56.045	1.11	3.545	0.237	0.132	0.555	61.624	20.681	3.458
	East Lothian	52.873	1.885	5.622	0.434	0.206	1.689	62.709	20.639	5.434
	East Renfrewshire	48.642	0.779	2.787	0.304	0.128	0.479	53.119	18.25	2.719
	Edinburgh City	178.344	4.838	13.382	0.789	1.57	3.336	202.259	58.098	12.831
	Eilean Siar	13.245	0.553	3.74	0.274	0.175	0.974	18.961	5.68	3.676
	Falkirk	81.154	2.277	8.091	1.57	0.447	1.093	94.632	31.157	7.915
	Fife	182.148	5.729	18.792	1.637	1.113	4.064	213.483	71.659	18.264
	Glasgow City	204.15	3.502	22.163	3.475	1.636	3.035	237.961	78.242	21.821
	Highland	118.393	4.685	24.538	2.056	0.785	7.587	158.044	58.25	23.886
	Inverclyde	34.852	0.787	2.267	0.12	0.432	0.265	38.723	12.862	2.21
	Midlothian	44.63	1.638	5.024	0.493	0.164	0.842	52.791	16.46	4.884
	Moray	47.961	1.95	7.765	0.872	0.191	2.994	61.733	21.992	7.553
	North Ayrshire	62.561	1.902	6.305	0.833	0.29	1.384	73.275	24.779	6.136
	North Lanarkshire	152.548	2.988	16.7	3.095	0.654	1.474	177.459	64.359	16.476
	Orkney Islands	11.328	0.597	2.98	0.207	0.122	2.217	17.451	5.086	2.866
	Perth and Kinross	78.098	2.571	11.272	1.452	0.33	6.034	99.757	35.765	10.913
	Renfrewshire	124.737	2.002	15.488	1.462	0.547	1.05	145.286	49.182	15.202
	Scottish Borders	60.63	2.068	9.951	1.694	0.217	4.929	79.489	28.134	9.651
	Shetland Islands	11.703	0.617	3.293	0.296	0.137	0.979	17.025	5.227	3.223
	South Ayrshire	56.207	1.726	5.805	0.444	0.49	1.887	66.559	22.603	5.66
	South Lanarkshire	154.909	3.434	15.104	2.57	0.657	2.985	179.659	65.113	14.839
	Stirling	59.234	1.23	8.79	0.714	0.153	1.322	71.443	28.267	8.631
	West Dunbartonshire	39.509	0.912	8.546	0.315	0.182	0.361	49.825	15.805	8.471
	West Lothian	89.01	2.688	9.806	2.15	0.506	1.654	105.814	34.717	9.621
	Local Authority unknown 3	0.473	0.112	0.145	0.017	0.006	0.146	0.899	0.132	0.108
	Northern Ireland	982.628	23.02	122.109	24.158	5.461	35.745	1193.12	558.771	120.853
	Antrim and Newtownabbey	80.753	2.023	11.15	2.51	0.404	1.888	98.728	39.599	11.062
	Ards and North Down	90.934	3.198	6.768	0.9	0.19	1.546	103.536	35.723	6.633
	Armagh City, Banbridge and Craigavon	115.774	2.879	13.934	4.066	0.542	4.091	141.286	70.206	13.789
	Belfast	140.383	2.734	11.182	1.625	2.068	0.817	158.809	59.69	11.02
	Causeway Coast and Glens	75.726	2.058	10.427	1.686	0.277	4.499	94.673	49.092	10.327
	Derry City and Strabane	73.383	1.185	10.023	1.588	0.317	2.414	88.91	49.394	9.955
	Fermanagh and Omagh	65.155	1.376	12.062	2.273	0.482	5.24	86.588	49.003	11.951
	Lisburn and Castlereagh	81.942	2.171	7.73	1.842	0.337	2.183	96.205	37.012	7.634
	Mid and East Antrim	78.374	2.611	8.548	1.67	0.161	3.526	94.89	42.234	8.437
	Mid Ulster	79.701	1.182	15.686	3.04	0.308	5.388	105.305	60.336	15.57
	Newry, Mourne and Down	97.489	1.559	13.667	2.857	0.351	3.799	119.722	64.719	13.549
	Local Authority unknown 3	3.014	0.044	0.932	0.101	0.024	0.354	4.469	1.763	0.926
	Vehicle under disposal	645.966	13.27	72.23	7.277	1.503	14.559	754.805	286.87	70.89
	Region/Country unknown 3	1.601	0.743	0.687	0.045	0.049	0.651	3.776	0.338	0.407
1. Vehicles are allocated to a local authority according to the postcode of the registered keeper. This is the keeper's address for privately owned vehicles or the company's registered address for company owned vehicles. The address does not necessarily reflect where the vehicle is located. This is especially true for large fleets kept by companies involved with vehicle management, leasing or ren…
2. Includes rear diggers, lift trucks, rollers, ambulances, Hackney Carriages, three wheelers and agricultural vehicles
3. Refers to vehicles where the geographical location cannot be allocated due to the postcode being incomplete.
Telephone: 020 7944 3077										Source: DVLA/DfT
Email: vehicles.stats@dft.gov.uk										Last updated: 30 April 2020
Notes & definitions: https://www.gov.uk/government/publications/vehicles-statistics-guidance										Next update: April 2021
