# Supplementary material for: A decade of child pedestrian safety in England: a bayesian spatio-temporal analysis
Source: BMC Public Health. 2023 Feb 1;23:215. doi: 10.1186/s12889-023-15110-2 (PMC9889245; doi:10.1186/s12889-023-15110-2)
Supplement: Supplementary file 5 — Additional file 5. [file 12889_2023_15110_MOESM5_ESM.zip › walking_cycling_data.xlsx]

## Sheet: CW0301_1819
Department for Transport statistics
Walking and Cycling Statistics (https://www.gov.uk/government/collections/walking-and-cycling-statistics)
Table CW0301
Proportion of adults who do any walking or cycling, for any purpose, by frequency and local authority, England, 2018-2019
								Percentage
	At least:	Once per month		Once per week		Three times per week		Five times per week
	Area name	2018-2019		2018-2019		2018-2019		2018-2019
	ENGLAND	81.1074		73.2207		47.7487		35.8
	North East	78.5771		71.3938		45.0935		33.4127
	County Durham	78.3728		72.7536		42.7896		33.5038
	Darlington	86.2652		78.7884		49.67		37.8216
	Hartlepool	73.3112		64.6369		40.7248		30.6041
	Middlesbrough	71.319		63		34.8899		21.8265
	Northumberland	84.7492		77.3559		51.3755		37.1159
	Redcar and Cleveland	81.614		75.1134		51.4999		39.4468
	Stockton-on-Tees	78.5209		71.4092		42.045		27.0199
	Tyne and Wear	77.1099		69.4461		45.2422		33.8501
	Gateshead	75.051		68.3034		40.3993		28.1995
	Newcastle upon Tyne	80.6901		74.3862		52.3211		38.8086
	North Tyneside	77.428		67.6322		43.1731		30.7077
	South Tyneside	79.8975		71.3816		45.5969		36.7045
	Sunderland	72.9674		65.1847		42.3866		33.3371
	North West	79.1371		70.5268		44.2396		32.2834
	Blackburn with Darwen	71.9104		62.8414		36.1917		24.4838
	Blackpool	76.2075		67.1722		43.7853		32.8836
	Cheshire East	79.1731		68.1188		44.2317		32.5673
	Cheshire West and Chester	80.5434		72.1683		45.228		29.1397
	Halton	77.1849		67.705		42.7966		31.7259
	Warrington	81.0302		72.3384		46.7753		33.9291
	Cumbria	83.0026		74.8346		48.3071		35.7224
	Allerdale	81.7749		75.9422		54.2101		42.0451
	Barrow-in-Furness	82.1663		74.6158		48.2033		36.5583
	Carlisle	81.0954		70.9805		44.0109		30.4446
	Copeland	81.6704		72.0863		45.5559		32.556
	Eden	85.4703		76.9529		50.7697		40.7341
	South Lakeland	86.1279		78.4365		47.712		34.1146
	Greater Manchester	77.9652		69.2531		43.177		31.9309
	Bolton	72.8077		63.1593		34.8224		24.5341
	Bury	80.2127		69.639		43.0321		30.0053
	Manchester	78.1963		70.5936		49.1135		38.9797
	Oldham	71.1722		62.7073		34.1513		26.1734
	Rochdale	75.2917		67.4434		39.0585		29.3385
	Salford	81.5449		72.5913		48.341		35.6203
	Stockport	79.4239		72.5987		46.1522		32.8149
	Tameside	77.9519		69.0366		41.9728		31.0822
	Trafford	84.4331		75.8548		46.7687		33.4671
	Wigan	78.4834		67.6117		41.0858		29.1711
	Lancashire	80.04		71.7955		44.6688		33.3392
	Burnley	75.1662		65.6384		40.3657		30.0258
	Chorley	80.4043		70.9569		47.7871		37.4898
	Fylde	80.3539		73.3768		48.5838		34.3518
	Hyndburn	77.5514		67.5427		40.3075		29.6592
	Lancaster	86.1243		80.6201		47.7519		35.2607
	Pendle	75.6358		68.8158		41.5644		28.9059
	Preston	79.7109		68.7767		46.4733		35.8068
	Ribble Valley	86.5347		78.2362		53.175		40.882
	Rossendale	76.9973		71.6589		39.6673		26.833
	South Ribble	83.0969		73.0485		42.269		33.2608
	West Lancashire	76.9809		67.7056		43.188		31.3381
	Wyre	79.1469		73.016		43.3136		33.2289
	Merseyside	79.7822		71.676		44.821		32.0348
	Knowsley	75.7258		68.6208		36.9004		29.4598
	Liverpool	80.3328		72.2187		47.2138		35.7515
	Sefton	79.8539		71.2243		48.6059		31.6177
	St. Helens	77.535		69.3546		40.8239		27.5562
	Wirral	81.9577		73.901		43.6818		30.2949
	Yorkshire and The Humber	79.8412		71.9993		45.946		34.1291
	East Riding of Yorkshire	83.3757		79.1999		54.6373		40.621
	Kingston upon Hull, City of	77.0432		70.8294		45.4685		33.9118
	North East Lincolnshire	74.1108		66.5946		42.9901		34.2792
	North Lincolnshire	75.2108		67.9954		39.3078		29.5751
	York	85.59		81.3577		60.5093		49.9836
	North Yorkshire	83.9638		76.4216		52.0158		39.3202
	Craven	82.2324		74.9234		52.6692		38.1693
	Hambleton	84.7898		76.5122		50.6126		37.145
	Harrogate	86.3689		78.5455		53.7076		40.8423
	Richmondshire	85.0272		76.9974		55.4755		43.9501
	Ryedale	82.2334		73.9473		44.2952		33.4281
	Scarborough	82.5762		76.1525		51.6212		41.2872
	Selby	82.0701		75.0385		53.3894		38.1581
	South Yorkshire	78.4446		69.7422		44.6547		33.0265
	Barnsley	78.3364		69.3447		42.171		30.7319
	Doncaster	78.4052		68.6752		42.9773		30.8253
	Rotherham	74.9572		65.9113		39.2485		29.3616
	Sheffield	80.0572		72.17		48.9721		36.7694
	West Yorkshire	79.5133		70.9388		43.0276		31.1495
	Bradford	76.8754		66.9907		37.5735		27.6465
	Calderdale	81.5154		73.2721		46.9691		30.8837
	Kirklees	75.5642		67.1959		40.0887		29.0661
	Leeds	82.9803		75.8369		48.7821		36.1448
	Wakefield	79.0591		68.6229		38.9492		27.4535
	East Midlands	79.8528		71.2199		45.3218		33.9919
	Derby	77.7634		69.0811		41.3567		29.9613
	Leicester	75.7235		69.1852		44.5007		34.1866
	Nottingham	79.2135		72.6206		47.3363		36.6141
	Rutland	81.6119		74.2017		51.1131		38.3383
	Derbyshire	81.2176		71.5281		44.5914		32.2082
	Amber Valley	81.9034		73.5009		42.8307		29.8708
	Bolsover	81.0857		70.0366		40.2096		27.5534
	Chesterfield	77.8936		68.7893		43.9972		31.5883
	Derbyshire Dales	87.157		74.5603		49.8536		35.418
	Erewash	78.4733		68.9403		42.8712		30.5556
	High Peak	86.791		76.4981		49.9174		37.3456
	North East Derbyshire	82.305		73.3721		44.5597		32.3163
	South Derbyshire	76.5515		67.4179		44.1509		34.159
	Leicestershire	82.4636		73.2556		46.2826		35.3256
	Blaby	80.527		69.2979		42.6035		32.7389
	Charnwood	84.6489		77.6485		49.7429		39.8169
	Harborough	80.7333		72.4036		47.0483		36.3679
	Hinckley and Bosworth	83.6628		73.8266		44.7753		35.1422
	Melton	81.6849		76.4871		50.802		37.65
	North West Leicestershire	82.3854		71.4297		45.9031		31.7067
	Oadby and Wigston	79.9714		66.4149		39.7966		28.1907
	Lincolnshire	78.2115		69.6751		46.0668		35.2181
	Boston	77.3764		66.4415		43.7361		31.6305
	East Lindsey	81.4391		75.4775		50.3759		38.3436
	Lincoln	81.3059		74.7447		55.7312		45.3516
	North Kesteven	81.8262		72.4516		48.4367		36.8446
	South Holland	74.5354		61.1906		38.5426		30.3647
	South Kesteven	76.2777		67.7722		42.2441		31.7031
	West Lindsey	72.6829		65.5779		41.1438		30.3194
	Northamptonshire	79.7987		71.1918		44.7705		33.398
	Corby	74.4658		67.1067		42.9902		32.5199
	Daventry	81.1561		73.2917		45.0828		31.5044
	East Northamptonshire	85.0766		76.7562		53.1206		40.3987
	Kettering	81.1174		72.0909		48.6563		39.1063
	Northampton	75.9219		66.5275		40.2742		28.9455
	South Northamptonshire	83.6915		76.9415		44.3454		35.0831
	Wellingborough	81.0038		70.6479		43.8505		30.7548
	Nottinghamshire	80.3656		71.4137		45.4402		33.8424
	Ashfield	77.7379		67.7802		42.1018		32.5843
	Bassetlaw	79.1504		71.1618		44.7301		33.7158
	Broxtowe	83.6341		76.7895		50.3134		35.2619
	Gedling	83.5321		72.932		43.9688		31.8371
	Mansfield	74.6924		67.175		39.2896		30.2391
	Newark and Sherwood	80.1245		70.2145		48.3267		37.8593
	Rushcliffe	83.4387		73.8378		49.06		35.1021
	West Midlands	76.5879		67.7848		42.0364		31.4381
	Herefordshire, County of	79.9063		70.7581		46.266		35.6055
	Shropshire	81.2627		72.2023		44.6741		34.1003
	Stoke-on-Trent	70.5432		60.3428		38.6626		29.3065
	Telford and Wrekin	79.332		72.2483		44.8568		36.7825
	Staffordshire	78.75		68.8762		43.0225		31.5641
	Cannock Chase	76.0335		61.8774		36.4247		25.4551
	East Staffordshire	76.7579		70.3534		42.3269		29.3006
	Lichfield	81.685		74.1598		50.3875		36.7452
	Newcastle-under-Lyme	77.9703		66.9411		43.1851		34.3669
	South Staffordshire	77.8785		67.701		38.5684		27.7849
	Stafford	80.6284		69.5322		44.3229		32.7811
	Staffordshire Moorlands	78.7832		70.3791		46.4107		34.8979
	Tamworth	80.5197		70.5027		42.1638		30.031
	Warwickshire	77.957		70.4052		45.6185		33.2515
	North Warwickshire	77.3001		69.405		43.3589		30.2235
	Nuneaton and Bedworth	74.1323		67.0628		39.6142		28.562
	Rugby	75.9211		69.0675		47.1103		33.5031
	Stratford-on-Avon	81.4948		74.59		50.1238		35.7811
	Warwick	79.9371		71.0289		46.8091		36.3131
	West Midlands	73.7062		64.8481		39.4379		29.5744
	Birmingham	76.7886		66.6818		40.0845		31.3649
	Coventry	72.3679		66.1171		38.546		28.7214
	Dudley	71.6556		61.4097		37.0263		25.2109
	Sandwell	66.0728		59.8387		36.3944		26.1377
	Solihull	83.5743		72.4719		46.4976		33.6916
	Walsall	71.5563		62.8636		39.2751		28.3947
	Wolverhampton	68.1636		61.2003		38.8404		30.5767
	Worcestershire	83.5306		75.7143		46.9868		34.7078
	Bromsgrove	84.8094		75.9285		46.4044		31.8643
	Malvern Hills	86.3231		77.2767		48.8473		36.647
	Redditch	76.0598		69.4929		49.2608		37.9539
	Worcester	84.5926		76.9625		48.7766		35.5238
	Wychavon	84.8561		77.7226		45.4419		33.4065
	Wyre Forest	83.3696		75.499		44.4139		34.169
	East of England	81.8884		73.8882		47.827		35.533
	Bedford	78.4791		70.8683		48.5512		32.2789
	Central Bedfordshire	81.746		74.3189		45.5924		36.0284
	Luton	70.4453		61.4279		33.7415		25.593
	Peterborough	78.4424		69.7989		50.7676		38.643
	Southend-on-Sea	76.95		70.014		49.203		36.1843
	Thurrock	75.422		65.3633		38.7418		26.6605
	Cambridgeshire	83.3589		75.6849		53.7462		41.3377
	Cambridge	89.8777		86.2456		73.046		61.378
	East Cambridgeshire	83.5473		74.8079		48.7866		36.7625
	Fenland	76.1329		67.661		48.2783		37.3827
	Huntingdonshire	80.4527		70.8935		46.2198		34.807
	South Cambridgeshire	85.8543		78.0841		52.6301		37.2743
	Essex	82.7034		75.299		47.7175		34.8985
	Basildon	78.5823		74.942		45.5817		33.4121
	Braintree	83.504		73.1221		43.9839		31.5835
	Brentwood	82.3994		77.8995		50.3528		37.5515
	Castle Point	82.1449		74.8333		47.8544		33.493
	Chelmsford	85.676		77.3357		50.6362		36.8683
	Colchester	87.5286		79.4679		51.9096		39.4988
	Epping Forest	82.6134		75.3852		49.8306		34.8314
	Harlow	73.0355		63.8192		34.8185		26.2127
	Maldon	83.7683		74.7852		46.3093		32.0075
	Rochford	86.6139		79.8299		49.285		37.139
	Tendring	79.3781		70.8279		45.0072		32.5023
	Uttlesford	84.2099		78.7622		53.9911		40.9854
	Hertfordshire	84.5467		75.9031		47.9311		35.047
	Broxbourne	81.2628		72.1059		43.0494		31.1255
	Dacorum	83.7336		75.555		44.6688		34.2875
	East Hertfordshire	89.7499		80.6711		48.997		34.0406
	Hertsmere	86.767		78.5398		50.4767		36.3141
	North Hertfordshire	87.4692		79.3012		55.6201		43.0344
	St Albans	86.1686		80.3955		54.2592		35.8678
	Stevenage	80.7496		69.5832		41.908		31.281
	Three Rivers	83.2786		72.9937		47.7444		38.7661
	Watford	82.3689		73.2786		47.1514		33.3456
	Welwyn Hatfield	80.3068		71.0837		41.6057		30.7476
	Norfolk	81.7554		73.8949		47.8399		36.0795
	Breckland	78.4954		67.7758		39.5887		28.3403
	Broadland	79.0335		70.43		41.4204		32.1204
	Great Yarmouth	78.0065		70.4616		48.2678		38.4816
	King's Lynn and West Norfolk	80.6386		72.2695		44.7301		32.4572
	North Norfolk	83.9646		79.1254		53.0505		40.4203
	Norwich	87.6673		81.2131		58.4466		46.7198
	South Norfolk	83.6877		75.9097		50.3662		35.5015
	Suffolk	82.3647		74.0476		48.0152		35.9552
	Babergh	78.8924		71.6665		46.7066		36.7634
	East Suffolk	81.6882		74.5979		50.4923		36.6364
	Ipswich	80.3786		72.7246		45.7475		32.425
	Mid Suffolk	86.0641		77.4824		50.3015		38.5286
	West Suffolk	84.4454		73.4631		45.5008		35.6704
	London	82.3854		76.1016		53.0959		41.3343
	Inner London	86.0393		80.6157		59.412		47.8663
	Camden	86.7592		79.3267		53.7135		39.531
	City of London	91.4882		89.6378		73.6983		60.15
	Hackney	83.0097		76.8742		58.5661		45.4913
	Hammersmith and Fulham	88.4836		84.6834		65.1646		54.4006
	Haringey	84.4558		78.2621		53.6087		42.2187
	Islington	86.4848		80.2053		63.1405		50.2887
	Kensington and Chelsea	86.9285		81.8897		62.7185		49.0404
	Lambeth	86.4139		81.6505		61.9706		48.5402
	Lewisham	87.2521		83.146		62.2619		49.3432
	Newham	79.2265		71.3391		49.6628		42.1451
	Southwark	84.3436		79.2787		60.3263		50.4935
	Tower Hamlets	85.7278		80.6253		55.4431		45.0285
	Wandsworth	91.6899		87.9792		66.9115		55.3592
	Westminster	89.0923		84.3489		61.7694		51.9004
	Outer London	79.8202		72.9325		48.6618		36.7485
	Barking and Dagenham	65.8373		57.3815		31.2692		24.1622
	Barnet	80.4286		72.6246		49.4367		35.7041
	Bexley	79.6543		71.122		46.9244		34.4412
	Brent	75.4015		69.2926		45.1663		34.4851
	Bromley	85.5638		79.6035		56.0704		43.8156
	Croydon	73.5255		68.0286		42.7786		29.2727
	Ealing	77.2278		70.0985		46.688		37.1932
	Enfield	79.6001		70.4818		42.231		29.4463
	Greenwich	82.989		76.9755		52.7787		42.0822
	Harrow	78.9096		70.0705		49.3591		38.8324
	Havering	82.3561		76.0724		45.6146		34.1917
	Hillingdon	78.7532		71.8041		47.9677		34.7058
	Hounslow	77.0193		71.8811		45.8285		33.7053
	Kingston upon Thames	87.7311		78.2831		52.807		42.0446
	Merton	85.8286		80.7138		55.0035		45.8525
	Redbridge	76.1048		68.9109		48.9746		36.4384
	Richmond upon Thames	91.9916		87.9524		67.5155		49.6633
	Sutton	81.7029		75.1694		49.6035		38.0504
	Waltham Forest	82.8171		75.6617		54.4562		42.0188
	South East	83.8663		75.5886		49.9768		36.9256
	Bracknell Forest	83.5647		71.7876		47.6937		34.1666
	Brighton and Hove	89.2844		84.2996		63.2589		48.23
	Isle of Wight	83.8336		77.855		51.6374		38.6075
	Medway	77.1467		66.5892		41.6694		29.835
	Milton Keynes	86.2599		76.8156		51.5292		37.3623
	Portsmouth	83.722		75.9658		52.8146		41.3854
	Reading	79.3005		73.7689		50.3988		37.129
	Slough	71.6613		66.3663		35.1658		26.747
	Southampton	84.4632		77.3188		53.3896		38.791
	West Berkshire	83.6779		75.9195		47.5184		34.7033
	Windsor and Maidenhead	88.0753		78.5671		55.0278		35.5406
	Wokingham	89.7432		80.4365		48.6484		34.0943
	Buckinghamshire	84.3207		75.2476		49.0401		36.6618
	Aylesbury Vale	82.8916		73.9684		46.6402		35.1194
	Chiltern	87.4939		80.2526		53.107		36.2223
	South Bucks	80.0642		71.5687		44.9036		34.0428
	Wycombe	85.9068		75.416		51.1768		39.7091
	East Sussex	82.9943		75.4087		49.7045		36.096
	Eastbourne	84.5965		77.7677		48.5542		35.3319
	Hastings	80.2955		72.5689		45.0286		32.8116
	Lewes	85.0544		77.1882		54.4836		41.5505
	Rother	83.0074		72.2163		51.4765		37.2169
	Wealden	82.1625		76.3223		48.9554		34.2754
	Hampshire	83.0973		74.3327		47.6366		34.8066
	Basingstoke and Deane	81.3215		72.668		45.3946		36.4115
	East Hampshire	84.0869		74.2844		45.229		36.4427
	Eastleigh	83.5422		72.4884		45.0311		32.5846
	Fareham	83.8758		70.9216		45.4464		31.5153
	Gosport	76.4131		68.9158		46.4774		34.9545
	Hart	83.6846		76.4153		46.7877		34.7677
	Havant	83.6474		75.4709		45.7503		31.1529
	New Forest	85.5746		78.2994		54.9518		36.2555
	Rushmoor	78.3127		68.3122		43.3205		32.7405
	Test Valley	81.6299		75.5689		46.7231		33.2143
	Winchester	88.1548		79.9692		54.2799		41.08
	Kent	81.9748		73.7709		47.4446		34.4244
	Ashford	79.6373		71.7688		46.0219		33.431
	Canterbury	84.7211		78.6567		53.4573		40.3422
	Dartford	82.2627		73.1102		43.8359		30.5985
	Dover	83.83		75.367		51.9779		37.4362
	Folkestone and Hythe	78.8715		71.4651		45.7441		35.5271
	Gravesham	76.5354		68.0227		39.4985		23.9817
	Maidstone	79.4937		70.4791		41.9409		29.7025
	Sevenoaks	83.4032		74.695		46.8817		32.5262
	Swale	77.9233		70.7509		45.1486		34.3585
	Thanet	83.9033		75.762		51.1284		39.264
	Tonbridge and Malling	84.8227		75.2443		49.0867		35.8338
	Tunbridge Wells	87.8502		78.5858		52.5459		36.7116
	Oxfordshire	87.875		80.1162		54.6694		41.9734
	Cherwell	86.6906		76.7336		47.0221		34.3433
	Oxford	90.4505		85.3703		64.5667		52.2052
	South Oxfordshire	86.6074		79.1152		51.829		40.5019
	Vale of White Horse	89.4106		79.5661		54.3539		39.2343
	West Oxfordshire	85.5419		79.0586		54.6723		42.681
	Surrey	84.9662		75.9868		50.9033		37.3133
	Elmbridge	88.8503		79.8351		52.1478		37.4026
	Epsom and Ewell	86.9332		79.5801		55.2405		40.809
	Guildford	83.5147		72.9163		50.259		37.7887
	Mole Valley	87.7781		78.624		54.1503		40.295
	Reigate and Banstead	83.8415		76.9052		53.8806		37.8278
	Runnymede	84.3298		75.8711		48.6488		35.7321
	Spelthorne	82.2857		70.4596		46.1932		32.5086
	Surrey Heath	83.863		73.098		44.8035		30.1478
	Tandridge	80.2361		73.231		47.495		35.045
	Waverley	89.3858		81.8497		53.8053		41.6351
	Woking	82.398		72.2181		50.9916		39.3325
	West Sussex	84.4118		76.2478		51.8709		40.2411
	Adur	83.8839		77.1372		50.2642		39.382
	Arun	86.1838		78.118		54.4974		44.2169
	Chichester	86.6763		78.9001		55.9524		41.895
	Crawley	73.4097		62.8996		41.4486		32.6949
	Horsham	85.2151		76.2223		53.0973		39.6415
	Mid Sussex	88.091		78.9554		51.3356		39.5256
	Worthing	84.019		79.0887		53.3731		41.9155
	South West	84.529		77.0568		51.3032		39.0492
	Bath and North East Somerset	85.4801		78.2899		55.2684		43.4487
	Bournemouth, Christchurch and Poole	83.9691		75.8375		50.6758		38.8487
	Bristol, City of	85.827		79.8949		58.1521		45.525
	Cornwall	84.3953		77.2641		51.6732		39.3049
	Dorset	84.9411		77.6444		51.5516		39.5416
	Isles of Scilly	88.7566		86.9764		75.1302		62.6448
	North Somerset	84.047		74.6716		46.4027		33.2471
	Plymouth	81.9021		76.6865		56.4248		43.0366
	South Gloucestershire	86.1693		78.178		48.0539		34.871
	Swindon	78.5927		70.5664		44.2243		33.8979
	Torbay	81.9826		75.9852		50.3802		36.6857
	Wiltshire	86.9669		78.0094		50.0373		39.5643
	Devon	85.8851		79.0821		52.4062		39.831
	East Devon	86.0848		83.3026		54.5224		40.7869
	Exeter	89.8043		83.3647		59.623		51.6162
	Mid Devon	87.8582		76.8261		53.4258		35.9715
	North Devon	81.7137		74.5641		49.365		40.6229
	South Hams	88.1148		77.2923		46.9434		33.2971
	Teignbridge	86.1658		79.4644		50.6313		36.2531
	Torridge	78.9403		72.8816		47.4716		34.121
	West Devon	84.5461		78.0853		52.0277		39.0101
	Gloucestershire	84.0864		75.8545		49.0701		37.3001
	Cheltenham	85.248		75.1526		51.0767		39.1338
	Cotswold	87.6476		81.5363		51.7369		39.4807
	Forest of Dean	78.3607		72.1422		43.0369		32.5802
	Gloucester	81.8545		73.1512		45.563		36.4936
	Stroud	86.5911		77.5988		52.9232		39.6267
	Tewkesbury	84.3926		76.1291		49.4882		35.4173
	Somerset	83.2361		75.3307		50.0945		36.9704
	Mendip	86.1586		78.356		50.7825		39.7323
	Sedgemoor	80.988		71.5629		47.0834		33.4828
	Somerset West and Taunton	83.1469		74.8468		50.4796		38.4161
	South Somerset	82.9603		76.4333		51.4389		36.2964
"Walking" in this table refers to any continuous walk of over 10 minutes, irrespective of purpose.
"Cycling" in this table refers to any cycling, irrespective of length or purpose.
These statistics cover the time period mid-November 2018 to mid-November 2019.
Results are grouped according to the area where respondents live, which may not be the same as the area where they walk or cycle.
Sample sizes for the Isles of Scilly and City of London are very small and caution is needed in interpreting these results.
Source: Active Lives Survey - Sport England
Notes & Definitions (www.gov.uk/transport-statistics-notes-and-guidance-walking-and-cycling)
Telephone: 020 7944 3077
Email: activetravel.stats@dft.gov.uk
